# Supplementary material for: HuR-Regulated Extracellular Vesicles Promote Endothelial Cell Remodeling in Pancreatic Cancer
Source: Cancer Res Commun. 2025 Sep 3;5(9):1501–15. doi: 10.1158/2767-9764.CRC-25-0355 (PMC12405104; doi:10.1158/2767-9764.CRC-25-0355)
Supplement: Supplementary Data 1 — WT vs. HuR KO EV cargo [file crc-25-0355_supplementary_data_1_suppsd1.xlsx]

## Sheet: Sheet1
Ensembl_ID	gene_name	gene_type	baseMean	log2FoldChange	lfcSE	stat	pvalue	padj	Log2FC
ENSG00000148671.13	ADIRF	protein_coding	475.031	5.0636	0.395366	12.8074	1.49103e-37	4.60354e-33	-5.0636
ENSG00000173848.18	NET1	protein_coding	23079.8	3.33221	0.323369	10.3047	6.71109e-25	1.03602e-20	-3.33221
ENSG00000079257.7	LXN	protein_coding	1440.54	2.76818	0.291829	9.48565	2.40886e-21	2.47912e-17	-2.76818
ENSG00000188643.10	S100A16	protein_coding	675.306	2.6077	0.28419	9.1759	4.47831e-20	3.45669e-16	-2.6077
ENSG00000214548.14	MEG3	lincRNA	1527.61	2.58112	0.291789	8.84585	9.08309e-19	5.60881e-15	-2.58112
ENSG00000135821.16	GLUL	protein_coding	201.816	2.25408	0.260956	8.6378	5.73075e-18	2.63048e-14	-2.25408
ENSG00000065054.13	SLC9A3R2	protein_coding	992.842	2.85277	0.33044	8.63324	5.96383e-18	2.63048e-14	-2.85277
ENSG00000167641.10	PPP1R14A	protein_coding	1924.92	2.94748	0.343671	8.57646	9.78393e-18	3.77598e-14	-2.94748
ENSG00000102804.14	TSC22D1	protein_coding	183.925	3.02242	0.359307	8.41181	4.03731e-17	1.38502e-13	-3.02242
ENSG00000269825.1	CTD-3099C6.9	sense_intronic	1835.02	2.06896	0.252283	8.20093	2.38544e-16	7.36504e-13	-2.06896
ENSG00000108691.9	CCL2	protein_coding	497.477	2.3141	0.283392	8.16572	3.19516e-16	8.96824e-13	-2.3141
ENSG00000185963.13	BICD2	protein_coding	871.075	2.51812	0.3099	8.12559	4.45179e-16	1.14541e-12	-2.51812
ENSG00000115963.13	RND3	protein_coding	504.286	2.09713	0.259048	8.09555	5.70042e-16	1.35385e-12	-2.09713
ENSG00000142089.15	IFITM3	protein_coding	2529.53	2.42819	0.302488	8.02738	9.95793e-16	2.19608e-12	-2.42819
ENSG00000198121.13	LPAR1	protein_coding	1024.05	2.41179	0.303173	7.95518	1.78873e-15	3.68181e-12	-2.41179
ENSG00000119938.8	PPP1R3C	protein_coding	216.639	2.18111	0.279392	7.80664	5.87318e-15	1.13334e-11	-2.18111
ENSG00000234311.1	RP11-432J24.3	antisense	124.793	2.9281	0.38107	7.6839	1.5432e-14	2.80273e-11	-2.9281
ENSG00000077713.18	SLC25A43	protein_coding	691.885	1.72139	0.225786	7.624	2.4593e-14	4.21838e-11	-1.72139
ENSG00000173457.10	PPP1R14B	protein_coding	1254.12	2.29683	0.309867	7.41231	1.24115e-13	2.01687e-10	-2.29683
ENSG00000092820.17	EZR	protein_coding	1806.24	1.90925	0.259322	7.3625	1.80503e-13	2.67608e-10	-1.90925
ENSG00000147065.16	MSN	protein_coding	1033.18	1.89532	0.257467	7.36138	1.82016e-13	2.67608e-10	-1.89532
ENSG00000132329.10	RAMP1	protein_coding	118.144	2.698	0.377701	7.14322	9.11667e-13	1.27944e-09	-2.698
ENSG00000162733.16	DDR2	protein_coding	568.115	2.64362	0.373076	7.086	1.3804e-12	1.85303e-09	-2.64362
ENSG00000185187.12	SIGIRR	protein_coding	573.795	2.3844	0.338178	7.05073	1.77984e-12	2.28969e-09	-2.3844
ENSG00000051128.18	HOMER3	protein_coding	418.563	2.42475	0.344264	7.0433	1.87742e-12	2.31861e-09	-2.42475
ENSG00000142669.13	SH3BGRL3	protein_coding	3606.87	2.12832	0.302688	7.03141	2.04452e-12	2.42787e-09	-2.12832
ENSG00000134333.13	LDHA	protein_coding	5552.1	1.99572	0.285559	6.98881	2.77236e-12	3.17024e-09	-1.99572
ENSG00000131171.12	SH3BGRL	protein_coding	319.849	2.15354	0.308702	6.97612	3.03435e-12	3.29226e-09	-2.15354
ENSG00000196154.11	S100A4	protein_coding	2642.12	2.31661	0.332203	6.97346	3.09232e-12	3.29226e-09	-2.31661
ENSG00000224577.1	LINC01117	lincRNA	56.5504	3.14971	0.452603	6.95911	3.42418e-12	3.52406e-09	-3.14971
ENSG00000235162.8	C12orf75	protein_coding	457.719	2.29063	0.331119	6.91784	4.58578e-12	4.56729e-09	-2.29063
ENSG00000139289.13	PHLDA1	protein_coding	1351.3	1.88005	0.27592	6.81378	9.50685e-12	9.17262e-09	-1.88005
ENSG00000183444.10	OR7E38P	unprocessed_pseudogene	228.567	2.39358	0.352913	6.78237	1.18224e-11	1.10611e-08	-2.39358
ENSG00000170759.10	KIF5B	protein_coding	838.567	1.74551	0.258884	6.74243	1.55756e-11	1.4144e-08	-1.74551
ENSG00000143545.8	RAB13	protein_coding	59304.8	2.20243	0.328282	6.70894	1.96043e-11	1.68763e-08	-2.20243
ENSG00000160691.18	SHC1	protein_coding	1336.14	1.98178	0.295418	6.7084	1.96776e-11	1.68763e-08	-1.98178
ENSG00000188130.13	MAPK12	protein_coding	263.665	1.85169	0.27729	6.67783	2.42509e-11	1.98138e-08	-1.85169
ENSG00000101210.10	EEF1A2	protein_coding	242.979	2.35217	0.352279	6.67701	2.43862e-11	1.98138e-08	-2.35217
ENSG00000189171.14	S100A13	protein_coding	409.429	2.30902	0.346036	6.67277	2.51012e-11	1.98718e-08	-2.30902
ENSG00000155366.16	RHOC	protein_coding	1145.41	1.96248	0.295001	6.65246	2.88234e-11	2.21194e-08	-1.96248
ENSG00000188042.7	ARL4C	protein_coding	718.396	2.10274	0.316216	6.64968	2.93732e-11	2.21194e-08	-2.10274
ENSG00000129250.11	KIF1C	protein_coding	26442.3	2.03671	0.308352	6.60514	3.97142e-11	2.91947e-08	-2.03671
ENSG00000182809.10	CRIP2	protein_coding	1011.33	2.2913	0.355578	6.44386	1.16473e-10	8.36301e-08	-2.2913
ENSG00000125817.7	CENPB	protein_coding	1546.66	2.20286	0.342937	6.42353	1.33154e-10	9.34346e-08	-2.20286
ENSG00000167797.7	CDK2AP2	protein_coding	668.951	1.90109	0.298442	6.37006	1.88958e-10	1.29646e-07	-1.90109
ENSG00000184216.11	IRAK1	protein_coding	2973.31	1.65548	0.260025	6.36661	1.93249e-10	1.29708e-07	-1.65548
ENSG00000130429.12	ARPC1B	protein_coding	3479.96	1.65282	0.260195	6.35224	2.12197e-10	1.39396e-07	-1.65282
ENSG00000213015.8	ZNF580	protein_coding	197.195	1.98614	0.312862	6.34827	2.17745e-10	1.4006e-07	-1.98614
ENSG00000078804.12	TP53INP2	protein_coding	3151.31	2.00982	0.319866	6.28331	3.31438e-10	2.08839e-07	-2.00982
ENSG00000185885.15	IFITM1	protein_coding	305.487	2.39637	0.38198	6.27354	3.52923e-10	2.1793e-07	-2.39637
ENSG00000111196.9	MAGOHB	protein_coding	172.894	1.65696	0.264472	6.26518	3.72391e-10	2.25443e-07	-1.65696
ENSG00000117411.16	B4GALT2	protein_coding	407.589	2.05159	0.328397	6.24728	4.17668e-10	2.4799e-07	-2.05159
ENSG00000172331.11	BPGM	protein_coding	145.347	2.37355	0.381168	6.22706	4.75268e-10	2.76866e-07	-2.37355
ENSG00000142227.10	EMP3	protein_coding	367.554	1.74522	0.281174	6.20689	5.40425e-10	3.08993e-07	-1.74522
ENSG00000171425.9	ZNF581	protein_coding	144.299	1.89483	0.305761	6.1971	5.75131e-10	3.22858e-07	-1.89483
ENSG00000121068.13	TBX2	protein_coding	129.658	2.27193	0.368323	6.16831	6.90232e-10	3.80552e-07	-2.27193
ENSG00000054148.17	PHPT1	protein_coding	738.444	1.88627	0.306531	6.15362	7.57342e-10	4.10227e-07	-1.88627
ENSG00000154920.14	EME1	protein_coding	86.3925	-1.82603	0.297332	-6.14138	8.18052e-10	4.35472e-07	1.82603
ENSG00000167996.15	FTH1	protein_coding	25487	1.88608	0.30739	6.13581	8.47284e-10	4.43388e-07	-1.88608
ENSG00000171223.5	JUNB	protein_coding	108.656	1.9175	0.314426	6.0984	1.07133e-09	5.51291e-07	-1.9175
ENSG00000100994.11	PYGB	protein_coding	641.175	1.76707	0.289978	6.0938	1.10264e-09	5.58098e-07	-1.76707
ENSG00000187583.10	PLEKHN1	protein_coding	462.696	2.16838	0.357149	6.07135	1.26838e-09	6.31632e-07	-2.16838
ENSG00000101460.12	MAP1LC3A	protein_coding	73.3648	1.97743	0.326103	6.06382	1.32923e-09	6.51431e-07	-1.97743
ENSG00000067225.17	PKM	protein_coding	4336.9	1.56675	0.259509	6.03738	1.56639e-09	7.34171e-07	-1.56675
ENSG00000152795.17	HNRNPDL	protein_coding	313.764	1.52904	0.253265	6.03729	1.5672e-09	7.34171e-07	-1.52904
ENSG00000123095.5	BHLHE41	protein_coding	149.24	1.74304	0.288724	6.03707	1.5694e-09	7.34171e-07	-1.74304
ENSG00000189184.11	PCDH18	protein_coding	36.265	2.95333	0.489797	6.0297	1.64261e-09	7.54391e-07	-2.95333
ENSG00000146540.14	C7orf50	protein_coding	1098.22	1.96471	0.325938	6.02786	1.66149e-09	7.54391e-07	-1.96471
ENSG00000213465.7	ARL2	protein_coding	1123.97	1.57176	0.26126	6.01608	1.78687e-09	7.99558e-07	-1.57176
ENSG00000237187.8	NR2F1-AS1	antisense	310.001	1.58865	0.264533	6.0055	1.90749e-09	8.34786e-07	-1.58865
ENSG00000143867.6	OSR1	protein_coding	103.198	2.22516	0.370584	6.00446	1.91967e-09	8.34786e-07	-2.22516
ENSG00000159840.15	ZYX	protein_coding	338.366	1.98152	0.331264	5.9817	2.20819e-09	9.46917e-07	-1.98152
ENSG00000143321.18	HDGF	protein_coding	656.561	1.79406	0.300709	5.9661	2.42997e-09	1.02774e-06	-1.79406
ENSG00000171813.13	PWWP2B	protein_coding	92.7578	1.88798	0.316634	5.96265	2.48173e-09	1.03545e-06	-1.88798
ENSG00000091140.12	DLD	protein_coding	373.601	1.78081	0.298886	5.95816	2.55099e-09	1.05016e-06	-1.78081
ENSG00000177700.5	POLR2L	protein_coding	3921.2	1.90146	0.319675	5.94812	2.71244e-09	1.08857e-06	-1.90146
ENSG00000166920.10	C15orf48	protein_coding	424.657	1.97388	0.331858	5.94797	2.71482e-09	1.08857e-06	-1.97388
ENSG00000241685.8	ARPC1A	protein_coding	2351.08	1.78881	0.300953	5.94383	2.78435e-09	1.10214e-06	-1.78881
ENSG00000160113.5	NR2F6	protein_coding	518.812	2.11419	0.356103	5.93703	2.90226e-09	1.13427e-06	-2.11419
ENSG00000171130.17	ATP6V0E2	protein_coding	333.723	1.72938	0.291562	5.93143	3.00317e-09	1.15903e-06	-1.72938
ENSG00000107404.17	DVL1	protein_coding	206.874	1.4778	0.249767	5.91673	3.28409e-09	1.25181e-06	-1.4778
ENSG00000104960.15	PTOV1	protein_coding	231.902	1.96692	0.334563	5.87907	4.12586e-09	1.55349e-06	-1.96692
ENSG00000104964.14	AES	protein_coding	523.633	1.85043	0.315015	5.8741	4.25152e-09	1.57352e-06	-1.85043
ENSG00000244734.3	HBB	protein_coding	111.071	2.19929	0.374478	5.87295	4.28101e-09	1.57352e-06	-2.19929
ENSG00000100097.11	LGALS1	protein_coding	3146.22	2.04953	0.349954	5.85658	4.72505e-09	1.71631e-06	-2.04953
ENSG00000197061.4	HIST1H4C	protein_coding	1463.1	2.03836	0.348343	5.8516	4.86868e-09	1.73033e-06	-2.03836
ENSG00000198721.12	ECI2	protein_coding	312.017	1.66405	0.284387	5.85136	4.87574e-09	1.73033e-06	-1.66405
ENSG00000197956.9	S100A6	protein_coding	5433.66	1.9011	0.325605	5.83867	5.26202e-09	1.84619e-06	-1.9011
ENSG00000099624.7	ATP5D	protein_coding	708.31	1.53863	0.264027	5.82756	5.6244e-09	1.95116e-06	-1.53863
ENSG00000126458.3	RRAS	protein_coding	350.182	2.03731	0.351081	5.80294	6.51608e-09	2.23538e-06	-2.03731
ENSG00000116649.9	SRM	protein_coding	2114.53	1.75008	0.301733	5.8001	6.62744e-09	2.2486e-06	-1.75008
ENSG00000255302.3	EID1	protein_coding	461.847	1.90668	0.329017	5.79509	6.82858e-09	2.29166e-06	-1.90668
ENSG00000135720.12	DYNC1LI2	protein_coding	3212.35	1.85304	0.31997	5.79128	6.98516e-09	2.319e-06	-1.85304
ENSG00000111640.14	GAPDH	protein_coding	13048.2	1.74314	0.301739	5.77699	7.60509e-09	2.49795e-06	-1.74314
ENSG00000257453.1	RP11-290L1.3	antisense	158.708	2.17852	0.377897	5.76484	8.17339e-09	2.65635e-06	-2.17852
ENSG00000164889.12	SLC4A2	protein_coding	268.896	1.39357	0.241851	5.76211	8.30691e-09	2.67162e-06	-1.39357
ENSG00000115756.12	HPCAL1	protein_coding	1286.26	1.77087	0.307573	5.75755	8.53416e-09	2.70865e-06	-1.77087
ENSG00000025708.13	TYMP	protein_coding	309.163	1.51371	0.262966	5.75631	8.59748e-09	2.70865e-06	-1.51371
ENSG00000179750.15	APOBEC3B	protein_coding	81.6521	2.4478	0.425614	5.75121	8.86084e-09	2.76342e-06	-2.4478
ENSG00000026025.13	VIM	protein_coding	5802.08	1.76312	0.307222	5.73891	9.52852e-09	2.8957e-06	-1.76312
ENSG00000170043.11	TRAPPC1	protein_coding	378.614	1.79033	0.311973	5.73872	9.53926e-09	2.8957e-06	-1.79033
ENSG00000214253.8	FIS1	protein_coding	592.358	1.81272	0.315902	5.73824	9.56636e-09	2.8957e-06	-1.81272
ENSG00000131711.14	MAP1B	protein_coding	1155.83	1.71855	0.299983	5.72882	1.01134e-08	3.03155e-06	-1.71855
ENSG00000135250.16	SRPK2	protein_coding	571.535	1.56494	0.273307	5.72593	1.02872e-08	3.04478e-06	-1.56494
ENSG00000130725.7	UBE2M	protein_coding	476.094	1.90667	0.333053	5.72481	1.03547e-08	3.04478e-06	-1.90667
ENSG00000185129.5	PURA	protein_coding	2075.93	1.82171	0.3189	5.71247	1.11348e-08	3.24327e-06	-1.82171
ENSG00000135241.16	PNPLA8	protein_coding	216.814	1.12198	0.196589	5.70723	1.14829e-08	3.31342e-06	-1.12198
ENSG00000003249.13	DBNDD1	protein_coding	226.115	2.1177	0.371845	5.69511	1.23292e-08	3.51384e-06	-2.1177
ENSG00000176973.7	FAM89B	protein_coding	789.59	2.06966	0.363477	5.69406	1.24051e-08	3.51384e-06	-2.06966
ENSG00000175602.3	CCDC85B	protein_coding	894.352	1.80629	0.317925	5.68151	1.33512e-08	3.74743e-06	-1.80629
ENSG00000115993.11	TRAK2	protein_coding	24619.9	1.57954	0.278455	5.67251	1.40722e-08	3.91421e-06	-1.57954
ENSG00000130724.8	CHMP2A	protein_coding	838.02	1.65842	0.292883	5.6624	1.49269e-08	4.1149e-06	-1.65842
ENSG00000117143.13	UAP1	protein_coding	452.939	1.32275	0.233881	5.65565	1.55256e-08	4.24207e-06	-1.32275
ENSG00000197457.9	STMN3	protein_coding	152.937	2.22045	0.393506	5.64274	1.67366e-08	4.53283e-06	-2.22045
ENSG00000183684.7	ALYREF	protein_coding	386.298	1.38961	0.24653	5.63667	1.73366e-08	4.65451e-06	-1.38961
ENSG00000175764.14	TTLL11	protein_coding	60.8615	2.06972	0.367452	5.63263	1.77478e-08	4.70629e-06	-2.06972
ENSG00000103202.12	NME4	protein_coding	3471.45	1.88384	0.3345	5.63179	1.78344e-08	4.70629e-06	-1.88384
ENSG00000130726.11	TRIM28	protein_coding	639.124	1.5699	0.279633	5.61414	1.97539e-08	5.16866e-06	-1.5699
ENSG00000173933.19	RBM4	protein_coding	711.628	1.34793	0.240455	5.60575	2.07353e-08	5.37985e-06	-1.34793
ENSG00000197858.10	GPAA1	protein_coding	559.184	1.67678	0.299277	5.60276	2.10967e-08	5.42799e-06	-1.67678
ENSG00000145337.4	PYURF	protein_coding	311.45	1.6102	0.287839	5.59409	2.2178e-08	5.54808e-06	-1.6102
ENSG00000258947.6	TUBB3	protein_coding	563.382	1.39158	0.248815	5.59284	2.23389e-08	5.54808e-06	-1.39158
ENSG00000127445.13	PIN1	protein_coding	567.227	1.69581	0.303271	5.59173	2.24814e-08	5.54808e-06	-1.69581
ENSG00000160075.11	SSU72	protein_coding	2022.15	1.63457	0.292347	5.5912	2.25504e-08	5.54808e-06	-1.63457
ENSG00000123080.10	CDKN2C	protein_coding	225.422	1.92674	0.34461	5.59108	2.25658e-08	5.54808e-06	-1.92674
ENSG00000172500.12	FIBP	protein_coding	928.916	1.46226	0.261561	5.5905	2.26415e-08	5.54808e-06	-1.46226
ENSG00000109113.17	RAB34	protein_coding	1332.9	1.74449	0.312582	5.58089	2.39288e-08	5.81733e-06	-1.74449
ENSG00000167766.18	ZNF83	protein_coding	1050.21	1.22037	0.218989	5.57273	2.50774e-08	6.04895e-06	-1.22037
ENSG00000269858.5	EGLN2	protein_coding	336.772	1.5045	0.270074	5.57069	2.53736e-08	6.07294e-06	-1.5045
ENSG00000064393.15	HIPK2	protein_coding	704.723	1.26877	0.227997	5.56483	2.62405e-08	6.23211e-06	-1.26877
ENSG00000114405.10	C3orf14	protein_coding	287.17	1.70978	0.30735	5.56298	2.65208e-08	6.25061e-06	-1.70978
ENSG00000213145.9	CRIP1	protein_coding	1750.43	1.78637	0.321818	5.55087	2.84245e-08	6.64853e-06	-1.78637
ENSG00000198168.8	SVIP	protein_coding	258.57	1.72717	0.312277	5.53088	3.18621e-08	7.34519e-06	-1.72717
ENSG00000087087.18	SRRT	protein_coding	271.433	1.49475	0.270261	5.53079	3.18787e-08	7.34519e-06	-1.49475
ENSG00000111328.6	CDK2AP1	protein_coding	802.497	2.10453	0.381184	5.52103	3.37027e-08	7.68719e-06	-2.10453
ENSG00000175550.7	DRAP1	protein_coding	1549.57	1.82906	0.331339	5.5202	3.3861e-08	7.68719e-06	-1.82906
ENSG00000170955.9	PRKCDBP	protein_coding	382.693	2.11984	0.384256	5.51674	3.45348e-08	7.78294e-06	-2.11984
ENSG00000142327.11	RNPEPL1	protein_coding	371.516	1.99812	0.362325	5.51473	3.49322e-08	7.81544e-06	-1.99812
ENSG00000148484.17	RSU1	protein_coding	272.316	1.33458	0.242309	5.50774	3.63473e-08	8.07355e-06	-1.33458
ENSG00000168159.10	RNF187	protein_coding	314.173	1.96694	0.357465	5.50249	3.74466e-08	8.25832e-06	-1.96694
ENSG00000103495.13	MAZ	protein_coding	657.603	1.76819	0.321457	5.50055	3.78599e-08	8.29024e-06	-1.76819
ENSG00000174775.16	HRAS	protein_coding	789.95	1.58097	0.288063	5.48828	4.05859e-08	8.82457e-06	-1.58097
ENSG00000186577.11	C6orf1	protein_coding	171.52	1.68241	0.30683	5.4832	4.17691e-08	9.01833e-06	-1.68241
ENSG00000164897.12	TMUB1	protein_coding	209.074	1.50056	0.273975	5.47698	4.32634e-08	9.2761e-06	-1.50056
ENSG00000131016.16	AKAP12	protein_coding	2285.69	1.63971	0.299689	5.47137	4.46574e-08	9.50894e-06	-1.63971
ENSG00000124942.13	AHNAK	protein_coding	807.554	1.85743	0.339731	5.46737	4.56756e-08	9.65914e-06	-1.85743
ENSG00000146701.11	MDH2	protein_coding	1458.41	1.45826	0.267433	5.45281	4.95803e-08	1.04135e-05	-1.45826
ENSG00000180448.10	HMHA1	protein_coding	229.458	1.83057	0.335863	5.45034	5.02732e-08	1.04877e-05	-1.83057
ENSG00000167644.11	C19orf33	protein_coding	785.383	1.7334	0.318224	5.44712	5.1191e-08	1.05906e-05	-1.7334
ENSG00000177685.16	CRACR2B	protein_coding	461.386	1.77513	0.325938	5.44622	5.14525e-08	1.05906e-05	-1.77513
ENSG00000078319.8	PMS2P1	unprocessed_pseudogene	83.0755	2.10052	0.386749	5.43123	5.59671e-08	1.14436e-05	-2.10052
ENSG00000064490.13	RFXANK	protein_coding	188.525	1.69756	0.312929	5.42474	5.80384e-08	1.17891e-05	-1.69756
ENSG00000075142.13	SRI	protein_coding	816.238	2.02049	0.372623	5.42234	5.88233e-08	1.18704e-05	-2.02049
ENSG00000159335.15	PTMS	protein_coding	475.936	2.10466	0.38891	5.41171	6.24274e-08	1.24859e-05	-2.10466
ENSG00000100075.9	SLC25A1	protein_coding	882.056	1.63191	0.301593	5.41098	6.26824e-08	1.24859e-05	-1.63191
ENSG00000114353.16	GNAI2	protein_coding	851.421	1.57716	0.291633	5.40805	6.37156e-08	1.26104e-05	-1.57716
ENSG00000244242.1	IFITM10	protein_coding	135.856	1.66562	0.308325	5.40215	6.5847e-08	1.29492e-05	-1.66562
ENSG00000145494.11	NDUFS6	protein_coding	962.966	1.57878	0.292394	5.39948	6.68354e-08	1.30604e-05	-1.57878
ENSG00000136450.12	SRSF1	protein_coding	479.157	1.62539	0.30141	5.39261	6.9443e-08	1.34846e-05	-1.62539
ENSG00000176788.8	BASP1	protein_coding	705.931	1.39826	0.259497	5.38833	7.1114e-08	1.37228e-05	-1.39826
ENSG00000129055.12	ANAPC13	protein_coding	432.977	1.60707	0.298456	5.38461	7.26034e-08	1.39232e-05	-1.60707
ENSG00000074800.13	ENO1	protein_coding	8172.45	1.68206	0.313189	5.37077	7.84006e-08	1.49421e-05	-1.68206
ENSG00000172757.12	CFL1	protein_coding	5155.18	1.69721	0.31645	5.36327	8.17265e-08	1.54804e-05	-1.69721
ENSG00000241990.5	PRR34-AS1	antisense	50.4278	1.95143	0.364021	5.36077	8.28669e-08	1.56007e-05	-1.95143
ENSG00000182712.15	CMC4	protein_coding	182.963	1.82858	0.341407	5.35601	8.50803e-08	1.59203e-05	-1.82858
ENSG00000170892.10	TSEN34	protein_coding	930.989	1.82777	0.341376	5.35414	8.59663e-08	1.59892e-05	-1.82777
ENSG00000170296.9	GABARAP	protein_coding	700.251	1.70056	0.317896	5.34943	8.82316e-08	1.63123e-05	-1.70056
ENSG00000167136.6	ENDOG	protein_coding	142.125	1.68937	0.315958	5.34681	8.95167e-08	1.63873e-05	-1.68937
ENSG00000233369.7	GTF2IP4	transcribed_processed_pseudogene	350.751	1.42308	0.266213	5.34565	9.00913e-08	1.63873e-05	-1.42308
ENSG00000138381.9	ASNSD1	protein_coding	188.761	1.29511	0.242285	5.34538	9.02296e-08	1.63873e-05	-1.29511
ENSG00000106348.16	IMPDH1	protein_coding	584.08	1.63196	0.305562	5.34086	9.25061e-08	1.67025e-05	-1.63196
ENSG00000181019.12	NQO1	protein_coding	697.929	1.5066	0.282404	5.33491	9.55933e-08	1.71596e-05	-1.5066
ENSG00000215440.11	NPEPL1	protein_coding	124.41	2.01809	0.379105	5.32329	1.01904e-07	1.81867e-05	-2.01809
ENSG00000137710.14	RDX	protein_coding	1280.45	1.2885	0.242198	5.32003	1.03751e-07	1.84098e-05	-1.2885
ENSG00000108518.7	PFN1	protein_coding	4706.12	1.7349	0.326345	5.31617	1.05975e-07	1.8697e-05	-1.7349
ENSG00000152056.16	AP1S3	protein_coding	522.159	0.983118	0.184976	5.31484	1.06753e-07	1.87274e-05	-0.983118
ENSG00000127920.5	GNG11	protein_coding	268.351	1.83091	0.344657	5.31228	1.08262e-07	1.88847e-05	-1.83091
ENSG00000188186.10	LAMTOR4	protein_coding	1001.72	1.68847	0.318211	5.30614	1.1197e-07	1.94218e-05	-1.68847
ENSG00000125503.12	PPP1R12C	protein_coding	183.802	1.01794	0.192073	5.29978	1.1594e-07	1.9998e-05	-1.01794
ENSG00000125611.15	CHCHD5	protein_coding	402.936	1.59164	0.300528	5.29614	1.18279e-07	2.02882e-05	-1.59164
ENSG00000082153.17	BZW1	protein_coding	1755.85	1.57739	0.298353	5.287	1.24338e-07	2.12097e-05	-1.57739
ENSG00000182718.16	ANXA2	protein_coding	9700.84	1.54042	0.291419	5.28593	1.25067e-07	2.12166e-05	-1.54042
ENSG00000085662.13	AKR1B1	protein_coding	515.673	1.4489	0.274264	5.28286	1.27184e-07	2.14579e-05	-1.4489
ENSG00000213722.8	DDAH2	protein_coding	429.83	1.81514	0.343936	5.27755	1.30925e-07	2.19691e-05	-1.81514
ENSG00000121900.18	TMEM54	protein_coding	433.065	1.70358	0.323292	5.26949	1.368e-07	2.28308e-05	-1.70358
ENSG00000071575.11	TRIB2	protein_coding	173.498	2.30273	0.437207	5.26692	1.38733e-07	2.29609e-05	-2.30273
ENSG00000090266.12	NDUFB2	protein_coding	1383.75	1.72825	0.328161	5.26648	1.39067e-07	2.29609e-05	-1.72825
ENSG00000134308.13	YWHAQ	protein_coding	5302.7	1.6033	0.305036	5.25608	1.47155e-07	2.40141e-05	-1.6033
ENSG00000242265.5	PEG10	protein_coding	86.1012	2.12039	0.403458	5.25554	1.47594e-07	2.40141e-05	-2.12039
ENSG00000196704.11	AMZ2	protein_coding	638.087	1.42515	0.271182	5.25531	1.47779e-07	2.40141e-05	-1.42515
ENSG00000119333.11	WDR34	protein_coding	498.642	1.97878	0.376739	5.2524	1.50132e-07	2.42687e-05	-1.97878
ENSG00000274383.1	CTD-2017F17.2	antisense	387.974	2.08304	0.397073	5.24599	1.55442e-07	2.49961e-05	-2.08304
ENSG00000182944.17	EWSR1	protein_coding	1122.02	1.53903	0.293542	5.24296	1.5802e-07	2.52791e-05	-1.53903
ENSG00000149925.16	ALDOA	protein_coding	7215.69	1.6195	0.308982	5.24139	1.59368e-07	2.53633e-05	-1.6195
ENSG00000180818.4	HOXC10	protein_coding	445.516	1.73485	0.331308	5.23637	1.63761e-07	2.59289e-05	-1.73485
ENSG00000034510.5	TMSB10	protein_coding	5957.17	1.66817	0.318951	5.23018	1.69347e-07	2.65459e-05	-1.66817
ENSG00000107984.9	DKK1	protein_coding	456.152	1.65133	0.315734	5.23014	1.69378e-07	2.65459e-05	-1.65133
ENSG00000265241.6	RBM8A	protein_coding	2000.28	1.58739	0.303674	5.22728	1.72019e-07	2.68237e-05	-1.58739
ENSG00000105835.11	NAMPT	protein_coding	491.138	1.15689	0.221381	5.22581	1.73398e-07	2.69028e-05	-1.15689
ENSG00000167081.16	PBX3	protein_coding	238.005	1.31938	0.252883	5.21736	1.81496e-07	2.79958e-05	-1.31938
ENSG00000130731.15	C16orf13	protein_coding	354.44	1.74406	0.33433	5.21658	1.82256e-07	2.79958e-05	-1.74406
ENSG00000105355.8	PLIN3	protein_coding	971.027	1.48397	0.284619	5.21389	1.84921e-07	2.82646e-05	-1.48397
ENSG00000065978.17	YBX1	protein_coding	2812.42	1.6078	0.309255	5.19894	2.00425e-07	3.04692e-05	-1.6078
ENSG00000277972.1	CISD3	protein_coding	402.063	1.81382	0.348937	5.19812	2.01319e-07	3.04692e-05	-1.81382
ENSG00000166173.10	LARP6	protein_coding	405.066	1.56604	0.301574	5.19288	2.0707e-07	3.11867e-05	-1.56604
ENSG00000023191.16	RNH1	protein_coding	1662	1.49885	0.288976	5.18675	2.13992e-07	3.20728e-05	-1.49885
ENSG00000145247.11	OCIAD2	protein_coding	298.485	1.52931	0.29519	5.18077	2.20969e-07	3.29585e-05	-1.52931
ENSG00000132635.16	PCED1A	protein_coding	203.591	1.6291	0.314535	5.17939	2.22611e-07	3.30438e-05	-1.6291
ENSG00000204619.7	PPP1R11	protein_coding	427.745	1.58666	0.306864	5.17057	2.3338e-07	3.44765e-05	-1.58666
ENSG00000232759.1	AC002480.3	antisense	107.712	1.4309	0.276796	5.16953	2.34689e-07	3.45049e-05	-1.4309
ENSG00000160888.6	IER2	protein_coding	152.061	1.5804	0.306022	5.16433	2.41305e-07	3.53094e-05	-1.5804
ENSG00000137831.14	UACA	protein_coding	21763.2	1.6378	0.317196	5.16337	2.42543e-07	3.53232e-05	-1.6378
ENSG00000117308.14	GALE	protein_coding	537.315	1.14034	0.220993	5.16007	2.46858e-07	3.57828e-05	-1.14034
ENSG00000142208.15	AKT1	protein_coding	534.741	1.92045	0.372538	5.15505	2.53563e-07	3.65829e-05	-1.92045
ENSG00000123136.14	DDX39A	protein_coding	342.267	1.4323	0.278431	5.1442	2.6866e-07	3.85808e-05	-1.4323
ENSG00000168268.10	NT5DC2	protein_coding	539.181	1.58413	0.308728	5.13115	2.87974e-07	4.1163e-05	-1.58413
ENSG00000167460.14	TPM4	protein_coding	864.47	1.29234	0.252198	5.12433	2.98599e-07	4.2485e-05	-1.29234
ENSG00000241978.9	AKAP2	protein_coding	157.54	1.77959	0.347355	5.12326	3.00291e-07	4.25256e-05	-1.77959
ENSG00000178531.5	CTXN1	protein_coding	40.4384	2.38671	0.465934	5.12242	3.01639e-07	4.25256e-05	-2.38671
ENSG00000143774.16	GUK1	protein_coding	2171.33	1.58653	0.310237	5.11394	3.15516e-07	4.42764e-05	-1.58653
ENSG00000086475.14	SEPHS1	protein_coding	236.953	1.11823	0.218699	5.11309	3.16926e-07	4.42764e-05	-1.11823
ENSG00000136856.17	SLC2A8	protein_coding	334.353	1.30795	0.257328	5.08283	3.71859e-07	5.17169e-05	-1.30795
ENSG00000143320.8	CRABP2	protein_coding	1611.14	1.66932	0.328556	5.08078	3.75892e-07	5.20434e-05	-1.66932
ENSG00000211450.9	C11orf31	protein_coding	559.751	1.43154	0.282229	5.07225	3.93145e-07	5.41051e-05	-1.43154
ENSG00000181649.5	PHLDA2	protein_coding	1628.9	1.63357	0.322099	5.07165	3.94386e-07	5.41051e-05	-1.63357
ENSG00000163191.5	S100A11	protein_coding	1944.13	1.62662	0.320778	5.07085	3.96041e-07	5.41051e-05	-1.62662
ENSG00000178149.16	DALRD3	protein_coding	173.68	1.76452	0.348268	5.06655	4.05082e-07	5.50965e-05	-1.76452
ENSG00000141741.11	MIEN1	protein_coding	741.996	1.52146	0.300419	5.06445	4.09591e-07	5.54654e-05	-1.52146
ENSG00000039560.13	RAI14	protein_coding	918.831	0.855161	0.168927	5.0623	4.14219e-07	5.58472e-05	-0.855161
ENSG00000170632.13	ARMC10	protein_coding	851.197	1.08068	0.213818	5.0542	4.32203e-07	5.80185e-05	-1.08068
ENSG00000142634.12	EFHD2	protein_coding	522.581	1.76826	0.350178	5.04959	4.42759e-07	5.91783e-05	-1.76826
ENSG00000147804.9	SLC39A4	protein_coding	347.039	1.69485	0.33595	5.04495	4.5365e-07	6.03726e-05	-1.69485
ENSG00000090097.20	PCBP4	protein_coding	244.972	1.79591	0.356086	5.04347	4.57153e-07	6.05777e-05	-1.79591
ENSG00000126247.10	CAPNS1	protein_coding	1094.32	1.33466	0.264903	5.03827	4.69747e-07	6.19806e-05	-1.33466
ENSG00000177542.10	SLC25A22	protein_coding	184.372	1.22185	0.242595	5.03659	4.73895e-07	6.22617e-05	-1.22185
ENSG00000150756.13	FAM173B	protein_coding	130.416	1.38235	0.274574	5.03452	4.79038e-07	6.26707e-05	-1.38235
ENSG00000227195.8	MIR663AHG	processed_transcript	614.697	0.857921	0.170455	5.03311	4.82576e-07	6.28672e-05	-0.857921
ENSG00000112977.15	DAP	protein_coding	1106.68	1.64399	0.327116	5.02572	5.01542e-07	6.41017e-05	-1.64399
ENSG00000165752.16	STK32C	protein_coding	198.357	1.48684	0.295865	5.0254	5.02385e-07	6.41017e-05	-1.48684
ENSG00000146834.13	MEPCE	protein_coding	186.59	2.00354	0.398694	5.02525	5.02765e-07	6.41017e-05	-2.00354
ENSG00000111906.17	HDDC2	protein_coding	513.962	1.63983	0.32634	5.0249	5.03687e-07	6.41017e-05	-1.63983
ENSG00000264063.1	MIR3687-2	miRNA	57.4368	1.4902	0.296582	5.02459	5.04509e-07	6.41017e-05	-1.4902
ENSG00000277437.1	MIR3687-1	miRNA	57.4368	1.4902	0.296582	5.02459	5.04509e-07	6.41017e-05	-1.4902
ENSG00000141040.14	ZNF287	protein_coding	47.5775	1.72043	0.342779	5.01909	5.19181e-07	6.56955e-05	-1.72043
ENSG00000275620.1	FLJ16779	antisense	389.168	2.00749	0.400549	5.01186	5.39075e-07	6.79344e-05	-2.00749
ENSG00000239306.4	RBM14	protein_coding	407.306	1.40063	0.279612	5.00917	5.46654e-07	6.86095e-05	-1.40063
ENSG00000197766.7	CFD	protein_coding	103.306	1.41012	0.281657	5.00652	5.54225e-07	6.92781e-05	-1.41012
ENSG00000170144.18	HNRNPA3	protein_coding	2793.43	1.7394	0.348129	4.99643	5.84028e-07	7.27091e-05	-1.7394
ENSG00000175573.6	C11orf68	protein_coding	241.34	1.41458	0.283785	4.98469	6.20604e-07	7.69524e-05	-1.41458
ENSG00000273899.4	NOL12	protein_coding	225.578	1.34169	0.269336	4.98147	6.31026e-07	7.76961e-05	-1.34169
ENSG00000164713.9	BRI3	protein_coding	614.342	1.1536	0.231596	4.9811	6.32253e-07	7.76961e-05	-1.1536
ENSG00000163931.15	TKT	protein_coding	623.67	1.43855	0.28891	4.97923	6.38381e-07	7.76961e-05	-1.43855
ENSG00000105258.8	POLR2I	protein_coding	838.917	1.72252	0.345972	4.97877	6.39885e-07	7.76961e-05	-1.72252
ENSG00000167562.11	ZNF701	protein_coding	285.271	1.25296	0.251724	4.97753	6.44015e-07	7.76961e-05	-1.25296
ENSG00000100300.17	TSPO	protein_coding	649.332	1.8397	0.369643	4.97697	6.45875e-07	7.76961e-05	-1.8397
ENSG00000196542.8	SPTSSB	protein_coding	69.5822	1.70873	0.343337	4.97681	6.46405e-07	7.76961e-05	-1.70873
ENSG00000187642.9	PERM1	protein_coding	128.458	2.03779	0.409464	4.97671	6.46734e-07	7.76961e-05	-2.03779
ENSG00000101224.17	CDC25B	protein_coding	457.08	1.43399	0.288842	4.96463	6.88315e-07	8.2371e-05	-1.43399
ENSG00000188848.15	BEND4	protein_coding	52.7976	-1.56456	0.315494	-4.95909	7.08237e-07	8.44278e-05	1.56456
ENSG00000211772.9	TRBC2	TR_C_gene	51.4094	-1.83643	0.370828	-4.95223	7.33665e-07	8.69382e-05	1.83643
ENSG00000117318.8	ID3	protein_coding	256.598	1.96252	0.396317	4.9519	7.34927e-07	8.69382e-05	-1.96252
ENSG00000005075.15	POLR2J	protein_coding	716.161	1.77785	0.359885	4.94006	7.81004e-07	9.20362e-05	-1.77785
ENSG00000175063.16	UBE2C	protein_coding	579.172	1.39775	0.283023	4.93866	7.86622e-07	9.23458e-05	-1.39775
ENSG00000106635.7	BCL7B	protein_coding	723.947	1.31707	0.266785	4.9368	7.94156e-07	9.28771e-05	-1.31707
ENSG00000233276.3	GPX1	protein_coding	680.571	1.60877	0.326051	4.9341	8.05193e-07	9.37286e-05	-1.60877
ENSG00000126767.17	ELK1	protein_coding	159.053	1.0297	0.208735	4.93304	8.09591e-07	9.37286e-05	-1.0297
ENSG00000135390.17	ATP5G2	protein_coding	1162.96	1.49962	0.304008	4.93281	8.10544e-07	9.37286e-05	-1.49962
ENSG00000148362.10	C9orf142	protein_coding	176.539	1.56155	0.316913	4.92738	8.33406e-07	9.60127e-05	-1.56155
ENSG00000182700.4	IGIP	protein_coding	817.521	1.54085	0.313139	4.92064	8.626e-07	9.90066e-05	-1.54085
ENSG00000139793.18	MBNL2	protein_coding	186.779	1.76367	0.358506	4.9195	8.67634e-07	9.92155e-05	-1.76367
ENSG00000198830.10	HMGN2	protein_coding	2998.55	1.45155	0.295468	4.9127	8.98301e-07	0.000102055	-1.45155
ENSG00000253738.1	OTUD6B-AS1	antisense	399.88	1.60148	0.326004	4.91244	8.99497e-07	0.000102055	-1.60148
ENSG00000140990.14	NDUFB10	protein_coding	650.705	1.58681	0.32306	4.91181	9.02382e-07	0.000102055	-1.58681
ENSG00000170430.9	MGMT	protein_coding	158.417	1.48536	0.302595	4.90875	9.1659e-07	0.000103172	-1.48536
ENSG00000214026.10	MRPL23	protein_coding	384.364	1.74576	0.35568	4.90825	9.18938e-07	0.000103172	-1.74576
ENSG00000142541.16	RPL13A	protein_coding	1607.92	1.56608	0.319145	4.90712	9.24223e-07	0.000103389	-1.56608
ENSG00000099817.11	POLR2E	protein_coding	1392.27	1.64916	0.336465	4.90145	9.51334e-07	0.000106038	-1.64916
ENSG00000173210.19	ABLIM3	protein_coding	1422.77	1.26838	0.25887	4.89969	9.59878e-07	0.000106605	-1.26838
ENSG00000104783.11	KCNN4	protein_coding	37.3697	1.96355	0.401162	4.89465	9.84796e-07	0.000108981	-1.96355
ENSG00000004059.10	ARF5	protein_coding	576.516	1.62859	0.333065	4.8897	1.00989e-06	0.000111359	-1.62859
ENSG00000105701.15	FKBP8	protein_coding	362.733	1.37784	0.282051	4.88509	1.03381e-06	0.000113202	-1.37784
ENSG00000160299.16	PCNT	protein_coding	441.479	1.86154	0.381067	4.88507	1.03394e-06	0.000113202	-1.86154
ENSG00000241468.7	ATP5J2	protein_coding	948.798	1.69975	0.348277	4.88045	1.05846e-06	0.000115477	-1.69975
ENSG00000078369.17	GNB1	protein_coding	1310.73	1.19206	0.24433	4.87891	1.06674e-06	0.00011597	-1.19206
ENSG00000213977.7	TAX1BP3	protein_coding	676.59	1.7228	0.353384	4.87517	1.08715e-06	0.000117774	-1.7228
ENSG00000119335.16	SET	protein_coding	3194.73	1.29841	0.266525	4.8716	1.10696e-06	0.000119501	-1.29841
ENSG00000242372.6	EIF6	protein_coding	2075.61	1.55026	0.318414	4.86871	1.12329e-06	0.000120841	-1.55026
ENSG00000102317.17	RBM3	protein_coding	1050.05	1.45877	0.299778	4.86616	1.13787e-06	0.000121985	-1.45877
ENSG00000166508.17	MCM7	protein_coding	791.178	1.21662	0.250069	4.86514	1.14375e-06	0.000122191	-1.21662
ENSG00000065057.7	NTHL1	protein_coding	165.402	1.59629	0.328435	4.86029	1.17211e-06	0.00012479	-1.59629
ENSG00000170035.15	UBE2E3	protein_coding	569.924	1.47922	0.304481	4.85817	1.18474e-06	0.000125701	-1.47922
ENSG00000138668.18	HNRNPD	protein_coding	528.569	1.59149	0.327726	4.85617	1.1968e-06	0.000126414	-1.59149
ENSG00000162817.6	C1orf115	protein_coding	408.933	1.45692	0.300045	4.8557	1.19965e-06	0.000126414	-1.45692
ENSG00000100106.19	TRIOBP	protein_coding	591.79	1.24825	0.25745	4.8485	1.24396e-06	0.000130296	-1.24825
ENSG00000136810.12	TXN	protein_coding	1077.93	1.54798	0.319281	4.84835	1.24493e-06	0.000130296	-1.54798
ENSG00000177469.12	PTRF	protein_coding	2160.57	1.44539	0.298214	4.84683	1.25447e-06	0.0001307	-1.44539
ENSG00000214022.11	REPIN1	protein_coding	245.813	1.56204	0.322349	4.84581	1.26099e-06	0.0001307	-1.56204
ENSG00000205542.10	TMSB4X	protein_coding	9769.58	1.60961	0.332172	4.84573	1.26149e-06	0.0001307	-1.60961
ENSG00000084207.15	GSTP1	protein_coding	1872.6	1.5462	0.319385	4.84118	1.29071e-06	0.00013328	-1.5462
ENSG00000168036.16	CTNNB1	protein_coding	829.239	1.09995	0.227247	4.84032	1.29632e-06	0.000133413	-1.09995
ENSG00000105048.16	TNNT1	protein_coding	812.288	1.58251	0.327046	4.83881	1.30621e-06	0.000133985	-1.58251
ENSG00000182165.17	TP53TG1	lincRNA	75.8808	1.85817	0.38425	4.83583	1.32589e-06	0.000135417	-1.85817
ENSG00000157557.11	ETS2	protein_coding	322.292	1.26636	0.261926	4.8348	1.33281e-06	0.000135417	-1.26636
ENSG00000124570.17	SERPINB6	protein_coding	636.4	1.31958	0.272938	4.83472	1.33334e-06	0.000135417	-1.31958
ENSG00000269893.6	SNHG8	lincRNA	81.1701	1.45537	0.30129	4.83045	1.36223e-06	0.000137898	-1.45537
ENSG00000164896.19	FASTK	protein_coding	406.586	1.65862	0.343514	4.82839	1.37644e-06	0.000138881	-1.65862
ENSG00000105447.12	GRWD1	protein_coding	306.734	1.30633	0.270602	4.82751	1.38252e-06	0.00013904	-1.30633
ENSG00000103507.13	BCKDK	protein_coding	456.52	1.63827	0.339547	4.82488	1.40091e-06	0.000140432	-1.63827
ENSG00000184524.5	CEND1	protein_coding	76.2222	1.86769	0.387291	4.82245	1.41809e-06	0.000141694	-1.86769
ENSG00000203950.6	FAM127B	protein_coding	358.252	1.54826	0.321169	4.82069	1.43063e-06	0.000142486	-1.54826
ENSG00000134982.16	APC	protein_coding	1060.64	1.27194	0.264254	4.81331	1.48447e-06	0.000147373	-1.27194
ENSG00000244115.1	DNAJC25-GNG10	protein_coding	105.175	1.3723	0.285207	4.8116	1.49729e-06	0.000148169	-1.3723
ENSG00000009954.10	BAZ1B	protein_coding	1006.27	1.26917	0.263893	4.80942	1.51369e-06	0.00014848	-1.26917
ENSG00000187325.4	TAF9B	protein_coding	160.331	1.48844	0.309494	4.80928	1.51473e-06	0.00014848	-1.48844
ENSG00000161057.10	PSMC2	protein_coding	592.911	1.31042	0.272479	4.80927	1.51486e-06	0.00014848	-1.31042
ENSG00000161677.11	JOSD2	protein_coding	152.234	1.96047	0.407864	4.80668	1.53461e-06	0.00014994	-1.96047
ENSG00000100911.13	PSME2	protein_coding	584.704	1.55652	0.324051	4.80332	1.56054e-06	0.000151732	-1.55652
ENSG00000127054.18	CPSF3L	protein_coding	426.185	1.03695	0.215901	4.80291	1.56374e-06	0.000151732	-1.03695
ENSG00000238227.7	C9orf69	protein_coding	98.8286	1.7118	0.356446	4.80241	1.56769e-06	0.000151732	-1.7118
ENSG00000117133.10	RPF1	protein_coding	454.191	1.11875	0.233094	4.79958	1.58996e-06	0.000153406	-1.11875
ENSG00000144118.13	RALB	protein_coding	397.217	1.23893	0.258187	4.79857	1.59801e-06	0.000153506	-1.23893
ENSG00000107874.10	CUEDC2	protein_coding	380.271	1.50852	0.314393	4.79821	1.60094e-06	0.000153506	-1.50852
ENSG00000198176.12	TFDP1	protein_coding	381.257	1.24506	0.259826	4.79191	1.65197e-06	0.000157909	-1.24506
ENSG00000203667.9	COX20	protein_coding	683.425	1.52243	0.318319	4.78274	1.72924e-06	0.000164785	-1.52243
ENSG00000227640.2	SOX21-AS1	lincRNA	82.2963	1.83493	0.383729	4.78183	1.73709e-06	0.000165024	-1.83493
ENSG00000166337.9	TAF10	protein_coding	1840.59	1.55331	0.324977	4.77974	1.75522e-06	0.000166234	-1.55331
ENSG00000111669.14	TPI1	protein_coding	3948.55	1.46053	0.305914	4.77433	1.80306e-06	0.000170243	-1.46053
ENSG00000115685.14	PPP1R7	protein_coding	265.209	1.13405	0.237642	4.77211	1.82309e-06	0.00017161	-1.13405
ENSG00000204160.11	ZDHHC18	protein_coding	99.3949	1.01942	0.213665	4.77113	1.83193e-06	0.000171917	-1.01942
ENSG00000172465.13	TCEAL1	protein_coding	208.454	1.62386	0.340745	4.76562	1.88273e-06	0.000175832	-1.62386
ENSG00000128524.4	ATP6V1F	protein_coding	975.048	1.4648	0.307385	4.76537	1.88503e-06	0.000175832	-1.4648
ENSG00000278311.4	GGNBP2	protein_coding	681.617	0.936073	0.196465	4.76456	1.89262e-06	0.000176008	-0.936073
ENSG00000105974.11	CAV1	protein_coding	909.346	1.43662	0.301944	4.7579	1.9562e-06	0.000181087	-1.43662
ENSG00000258701.1	LINC00638	lincRNA	498.87	1.14584	0.240858	4.75732	1.96183e-06	0.000181087	-1.14584
ENSG00000162585.16	FAAP20	protein_coding	856.781	1.24124	0.260929	4.75701	1.96483e-06	0.000181087	-1.24124
ENSG00000160211.15	G6PD	protein_coding	187.756	1.14558	0.240954	4.75434	1.99096e-06	0.000182773	-1.14558
ENSG00000241370.5	RPP21	protein_coding	234.176	1.42609	0.29999	4.75381	1.99619e-06	0.000182773	-1.42609
ENSG00000049245.12	VAMP3	protein_coding	437.964	1.2077	0.254075	4.75334	2.00088e-06	0.000182773	-1.2077
ENSG00000130600.15	H19	processed_transcript	386	3.27269	0.688998	4.74992	2.03493e-06	0.000185335	-3.27269
ENSG00000185043.10	CIB1	protein_coding	1210.31	1.44833	0.305001	4.7486	2.0483e-06	0.000186004	-1.44833
ENSG00000128951.13	DUT	protein_coding	459.687	1.46836	0.30937	4.74629	2.07178e-06	0.000187585	-1.46836
ENSG00000179632.9	MAF1	protein_coding	547.542	1.43929	0.303301	4.74543	2.08069e-06	0.00018784	-1.43929
ENSG00000125458.6	NT5C	protein_coding	204.946	1.74314	0.367615	4.74176	2.11868e-06	0.000190712	-1.74314
ENSG00000140416.19	TPM1	protein_coding	780.315	1.14973	0.242617	4.73886	2.14928e-06	0.000192904	-1.14973
ENSG00000163344.5	PMVK	protein_coding	370.9	1.61095	0.340008	4.73797	2.15873e-06	0.00019319	-1.61095
ENSG00000152082.13	MZT2B	protein_coding	693.576	1.77195	0.374307	4.73395	2.2019e-06	0.000196485	-1.77195
ENSG00000083845.8	RPS5	protein_coding	3045.37	1.48249	0.313306	4.73175	2.22592e-06	0.000198055	-1.48249
ENSG00000158828.5	PINK1	protein_coding	1427.09	1.43799	0.30418	4.72744	2.27374e-06	0.000201729	-1.43799
ENSG00000142534.6	RPS11	protein_coding	1377.59	1.59174	0.336801	4.72605	2.28928e-06	0.000202526	-1.59174
ENSG00000101182.14	PSMA7	protein_coding	2454.57	1.45182	0.307565	4.72035	2.35435e-06	0.000207688	-1.45182
ENSG00000117748.9	RPA2	protein_coding	298.101	1.3683	0.289954	4.71903	2.36967e-06	0.000208118	-1.3683
ENSG00000110092.3	CCND1	protein_coding	1301.92	1.2878	0.27291	4.71877	2.37272e-06	0.000208118	-1.2878
ENSG00000147394.18	ZNF185	protein_coding	187.996	1.24985	0.265048	4.71557	2.41039e-06	0.000210824	-1.24985
ENSG00000134686.16	PHC2	protein_coding	410.626	1.16996	0.248236	4.7131	2.43977e-06	0.000212744	-1.16996
ENSG00000133398.3	MED10	protein_coding	315.784	1.46475	0.310819	4.71257	2.44613e-06	0.000212744	-1.46475
ENSG00000131668.13	BARX1	protein_coding	144.444	1.75046	0.371786	4.70824	2.49865e-06	0.000216702	-1.75046
ENSG00000184368.15	MAP7D2	protein_coding	258.46	1.86982	0.397672	4.70191	2.57739e-06	0.000222484	-1.86982
ENSG00000102178.12	UBL4A	protein_coding	448.81	1.6299	0.346661	4.70172	2.57973e-06	0.000222484	-1.6299
ENSG00000277203.1	F8A1	protein_coding	432.674	1.5008	0.319385	4.69904	2.61392e-06	0.000223923	-1.5008
ENSG00000140988.15	RPS2	protein_coding	14786.5	1.59171	0.338735	4.69899	2.6145e-06	0.000223923	-1.59171
ENSG00000185567.6	AHNAK2	protein_coding	292.904	1.85465	0.394739	4.69843	2.62174e-06	0.000223923	-1.85465
ENSG00000128016.5	ZFP36	protein_coding	681.72	1.11211	0.236729	4.69782	2.62955e-06	0.000223923	-1.11211
ENSG00000086504.15	MRPL28	protein_coding	617.668	1.42889	0.30419	4.69736	2.63547e-06	0.000223923	-1.42889
ENSG00000171421.12	MRPL36	protein_coding	493.138	1.57506	0.335346	4.69682	2.64244e-06	0.000223923	-1.57506
ENSG00000129473.9	BCL2L2	protein_coding	747.412	1.48188	0.315533	4.69645	2.64719e-06	0.000223923	-1.48188
ENSG00000268560.1	CTD-2332E11.2	lincRNA	159.327	1.17159	0.24964	4.69314	2.69049e-06	0.000226964	-1.17159
ENSG00000157911.9	PEX10	protein_coding	216.504	1.38572	0.295333	4.69204	2.70493e-06	0.000227561	-1.38572
ENSG00000175061.17	LRRC75A-AS1	processed_transcript	834.897	1.44604	0.308328	4.68993	2.73298e-06	0.000229295	-1.44604
ENSG00000013306.15	SLC25A39	protein_coding	1051.38	1.52782	0.325835	4.68894	2.74618e-06	0.000229779	-1.52782
ENSG00000139433.9	GLTP	protein_coding	543.195	0.968433	0.206628	4.68684	2.77454e-06	0.000230948	-0.968433
ENSG00000178980.14	SEPW1	protein_coding	962.086	1.28934	0.2751	4.6868	2.77512e-06	0.000230948	-1.28934
ENSG00000243317.7	C7orf73	protein_coding	926.28	1.07574	0.229773	4.68175	2.84436e-06	0.000235076	-1.07574
ENSG00000149357.9	LAMTOR1	protein_coding	818.423	1.35937	0.290362	4.68163	2.84609e-06	0.000235076	-1.35937
ENSG00000196924.14	FLNA	protein_coding	979.414	1.36131	0.290784	4.68152	2.84755e-06	0.000235076	-1.36131
ENSG00000168090.9	COPS6	protein_coding	1311.33	1.34849	0.288307	4.67726	2.90736e-06	0.000239373	-1.34849
ENSG00000182196.13	ARL6IP4	protein_coding	975.646	1.71589	0.366943	4.67619	2.92258e-06	0.000239986	-1.71589
ENSG00000197006.13	METTL9	protein_coding	867.497	0.762539	0.163089	4.6756	2.9309e-06	0.000240031	-0.762539
ENSG00000106400.11	ZNHIT1	protein_coding	1446.83	1.36206	0.29158	4.67132	2.99267e-06	0.000244441	-1.36206
ENSG00000105220.14	GPI	protein_coding	2113.06	0.86074	0.184328	4.6696	3.0178e-06	0.000245843	-0.86074
ENSG00000184436.11	THAP7	protein_coding	111.656	1.67931	0.359716	4.66843	3.03516e-06	0.000246607	-1.67931
ENSG00000187118.12	CMC1	protein_coding	233.607	1.12991	0.242062	4.66786	3.04358e-06	0.000246642	-1.12991
ENSG00000198585.11	NUDT16	protein_coding	1970.31	1.41939	0.304561	4.66045	3.1552e-06	0.000255018	-1.41939
ENSG00000229835.2	KHSRPP1	processed_pseudogene	28.5741	1.91486	0.41101	4.65892	3.17868e-06	0.000256245	-1.91486
ENSG00000135046.13	ANXA1	protein_coding	432.697	1.26669	0.272577	4.64707	3.36681e-06	0.000270704	-1.26669
ENSG00000122034.12	GTF3A	protein_coding	1017.26	1.58833	0.34191	4.64546	3.39318e-06	0.000272115	-1.58833
ENSG00000103187.7	COTL1	protein_coding	1983.01	1.43237	0.308689	4.64016	3.4814e-06	0.000278467	-1.43237
ENSG00000196642.16	RABL6	protein_coding	400.473	1.0441	0.225118	4.63801	3.51778e-06	0.000280649	-1.0441
ENSG00000138629.15	UBL7	protein_coding	515.859	1.39351	0.300674	4.63462	3.57601e-06	0.00028456	-1.39351
ENSG00000175772.10	LINC01106	lincRNA	104.407	1.3589	0.293256	4.63384	3.58949e-06	0.000284899	-1.3589
ENSG00000175634.14	RPS6KB2	protein_coding	966.903	1.10765	0.23921	4.63044	3.64886e-06	0.000288868	-1.10765
ENSG00000108107.12	RPL28	protein_coding	1143.21	1.619	0.349715	4.62949	3.66567e-06	0.000289456	-1.619
ENSG00000231607.8	DLEU2	antisense	216.624	1.15433	0.249372	4.62895	3.67521e-06	0.00028947	-1.15433
ENSG00000135018.13	UBQLN1	protein_coding	338.728	0.974942	0.2107	4.62715	3.70732e-06	0.000291256	-0.974942
ENSG00000063241.7	ISOC2	protein_coding	751.313	1.48068	0.320119	4.6254	3.73872e-06	0.000292977	-1.48068
ENSG00000163453.11	IGFBP7	protein_coding	40.2782	-1.79154	0.387428	-4.6242	3.76048e-06	0.000293936	1.79154
ENSG00000196976.6	LAGE3	protein_coding	986.002	1.69868	0.367704	4.61971	3.84283e-06	0.000297694	-1.69868
ENSG00000162704.15	ARPC5	protein_coding	1460.81	1.59019	0.344227	4.61961	3.84462e-06	0.000297694	-1.59019
ENSG00000174021.10	GNG5	protein_coding	1980.89	1.49486	0.323597	4.61952	3.8462e-06	0.000297694	-1.49486
ENSG00000184009.9	ACTG1	protein_coding	6519.31	1.4017	0.303433	4.61948	3.84712e-06	0.000297694	-1.4017
ENSG00000105643.9	ARRDC2	protein_coding	911.346	1.58482	0.343307	4.61634	3.90575e-06	0.000301324	-1.58482
ENSG00000160446.18	ZDHHC12	protein_coding	180.065	1.6141	0.349682	4.61592	3.91356e-06	0.000301324	-1.6141
ENSG00000105379.9	ETFB	protein_coding	916.119	1.47577	0.319834	4.61416	3.9468e-06	0.000303128	-1.47577
ENSG00000181444.12	ZNF467	protein_coding	123.42	1.70222	0.369174	4.61088	4.00969e-06	0.000307194	-1.70222
ENSG00000176022.4	B3GALT6	protein_coding	200.35	1.96739	0.426751	4.61015	4.02372e-06	0.000307506	-1.96739
ENSG00000159692.15	CTBP1	protein_coding	251.442	1.42763	0.309722	4.6094	4.03837e-06	0.000307863	-1.42763
ENSG00000141522.11	ARHGDIA	protein_coding	310.384	1.48205	0.321657	4.60755	4.07431e-06	0.000309839	-1.48205
ENSG00000025772.7	TOMM34	protein_coding	266.967	1.05533	0.229097	4.60646	4.0959e-06	0.000310715	-1.05533
ENSG00000108528.13	SLC25A11	protein_coding	372.11	1.4381	0.312237	4.60578	4.10914e-06	0.000310955	-1.4381
ENSG00000103266.10	STUB1	protein_coding	1058.19	1.43354	0.311735	4.59856	4.25414e-06	0.000320563	-1.43354
ENSG00000063177.12	RPL18	protein_coding	1138.88	1.37167	0.298291	4.59843	4.25686e-06	0.000320563	-1.37167
ENSG00000123545.5	NDUFAF4	protein_coding	270.641	1.47417	0.320641	4.59758	4.27431e-06	0.000321093	-1.47417
ENSG00000172531.14	PPP1CA	protein_coding	1612.2	1.53434	0.333821	4.59628	4.30105e-06	0.000321644	-1.53434
ENSG00000161533.11	ACOX1	protein_coding	623.041	-0.658097	0.143183	-4.59621	4.30247e-06	0.000321644	0.658097
ENSG00000184007.17	PTP4A2	protein_coding	2260.06	1.2896	0.280738	4.59363	4.35602e-06	0.000324861	-1.2896
ENSG00000143742.12	SRP9	protein_coding	1570.66	1.21108	0.263729	4.59213	4.38747e-06	0.000326417	-1.21108
ENSG00000254999.3	BRK1	protein_coding	635.413	1.56137	0.340221	4.58927	4.44808e-06	0.000330131	-1.56137
ENSG00000271383.6	NBPF19	protein_coding	1454.53	1.46191	0.318959	4.58338	4.57509e-06	0.000338743	-1.46191
ENSG00000262979.1	CTD-2047H16.2	sense_intronic	30.2201	1.75774	0.384039	4.57698	4.71726e-06	0.00034768	-1.75774
ENSG00000176101.11	SSNA1	protein_coding	416.933	1.57173	0.343402	4.57694	4.71832e-06	0.00034768	-1.57173
ENSG00000278615.4	C11orf98	protein_coding	484.406	1.38228	0.302482	4.56978	4.88228e-06	0.000358906	-1.38228
ENSG00000140450.8	ARRDC4	protein_coding	1144.39	-1.38683	0.303618	-4.56766	4.93189e-06	0.000361097	1.38683
ENSG00000257343.1	RP11-641A6.8	unprocessed_pseudogene	24.1422	-2.06586	0.452295	-4.56751	4.93548e-06	0.000361097	2.06586
ENSG00000125971.16	DYNLRB1	protein_coding	632.358	1.51144	0.331029	4.56588	4.97409e-06	0.000363061	-1.51144
ENSG00000126756.11	UXT	protein_coding	444.843	1.55231	0.340111	4.56414	5.01536e-06	0.000365211	-1.55231
ENSG00000182648.11	LINC01006	lincRNA	100.048	1.70318	0.373316	4.56231	5.05948e-06	0.000366609	-1.70318
ENSG00000182871.14	COL18A1	protein_coding	265.18	1.43317	0.314139	4.56221	5.06169e-06	0.000366609	-1.43317
ENSG00000111639.7	MRPL51	protein_coding	1217.09	1.56514	0.343093	4.56186	5.07019e-06	0.000366609	-1.56514
ENSG00000121410.11	A1BG	protein_coding	755.232	1.01044	0.221564	4.56051	5.103e-06	0.000367785	-1.01044
ENSG00000176087.14	SLC35A4	protein_coding	444.583	1.45371	0.318781	4.56021	5.11028e-06	0.000367785	-1.45371
ENSG00000178951.8	ZBTB7A	protein_coding	154.675	1.6795	0.368946	4.55215	5.30999e-06	0.000380537	-1.6795
ENSG00000148516.21	ZEB1	protein_coding	2555.44	1.37466	0.301987	4.55204	5.31283e-06	0.000380537	-1.37466
ENSG00000011304.17	PTBP1	protein_coding	456.25	1.17243	0.257588	4.55158	5.32443e-06	0.000380537	-1.17243
ENSG00000163923.9	RPL39L	protein_coding	290.041	1.42324	0.312877	4.54889	5.39294e-06	0.000384543	-1.42324
ENSG00000115268.9	RPS15	protein_coding	2581.33	1.43784	0.316535	4.54244	5.56079e-06	0.000395597	-1.43784
ENSG00000124172.9	ATP5E	protein_coding	1779.96	1.45347	0.320192	4.53936	5.6425e-06	0.000400488	-1.45347
ENSG00000280789.1	PAGR1	protein_coding	243.672	1.59215	0.351194	4.53355	5.80015e-06	0.000410733	-1.59215
ENSG00000185453.12	C19orf68	protein_coding	733.258	1.51672	0.334626	4.53259	5.82661e-06	0.000410828	-1.51672
ENSG00000138382.13	METTL5	protein_coding	630.652	1.26196	0.278423	4.53253	5.8281e-06	0.000410828	-1.26196
ENSG00000051620.10	HEBP2	protein_coding	782.753	1.19694	0.264133	4.53157	5.85482e-06	0.000411771	-1.19694
ENSG00000153187.16	HNRNPU	protein_coding	785.551	0.9734	0.214919	4.52915	5.92217e-06	0.000415561	-0.9734
ENSG00000048544.5	MRPS10	protein_coding	742.804	1.15879	0.255906	4.52819	5.94914e-06	0.000416507	-1.15879
ENSG00000140983.13	RHOT2	protein_coding	181.487	1.25524	0.277325	4.52625	6.00398e-06	0.000419396	-1.25524
ENSG00000102119.10	EMD	protein_coding	353.763	1.44989	0.320588	4.5226	6.1085e-06	0.000425733	-1.44989
ENSG00000233973.6	LINC01360	lincRNA	48.7341	-1.51111	0.334647	-4.51551	6.31632e-06	0.000439226	1.51111
ENSG00000168061.13	SAC3D1	protein_coding	176.033	1.29059	0.285911	4.51395	6.36319e-06	0.000441491	-1.29059
ENSG00000123576.5	ESX1	protein_coding	43.9483	-1.91323	0.423914	-4.51326	6.38385e-06	0.000441932	1.91323
ENSG00000227057.7	WDR46	protein_coding	207.25	1.53513	0.340234	4.51197	6.42279e-06	0.000443632	-1.53513
ENSG00000172354.9	GNB2	protein_coding	401.376	1.38612	0.307389	4.50936	6.50249e-06	0.000448135	-1.38612
ENSG00000109971.13	HSPA8	protein_coding	3882.51	1.37624	0.305323	4.50749	6.55998e-06	0.00045109	-1.37624
ENSG00000165802.19	NSMF	protein_coding	225.232	1.65441	0.367089	4.50683	6.58044e-06	0.000451466	-1.65441
ENSG00000154518.9	ATP5G3	protein_coding	1374.53	1.34931	0.299423	4.50637	6.59469e-06	0.000451466	-1.34931
ENSG00000128739.21	SNRPN	protein_coding	650.87	1.07581	0.239009	4.50115	6.75875e-06	0.000461674	-1.07581
ENSG00000178028.13	DMAP1	protein_coding	408.005	1.26477	0.281145	4.49866	6.83831e-06	0.000466077	-1.26477
ENSG00000198242.13	RPL23A	protein_coding	3754.93	1.34688	0.299565	4.49613	6.9203e-06	0.000470626	-1.34688
ENSG00000112081.16	SRSF3	protein_coding	1510.63	0.987855	0.219769	4.49497	6.95782e-06	0.000472138	-0.987855
ENSG00000243678.11	NME2	protein_coding	3781.58	1.43699	0.319791	4.49355	7.00471e-06	0.000474277	-1.43699
ENSG00000149932.16	TMEM219	protein_coding	1126.85	1.4779	0.328951	4.49277	7.03037e-06	0.000474973	-1.4779
ENSG00000197982.13	C1orf122	protein_coding	563.253	1.52404	0.339535	4.48861	7.16897e-06	0.000482521	-1.52404
ENSG00000156298.12	TSPAN7	protein_coding	111.106	1.7479	0.389419	4.48848	7.17335e-06	0.000482521	-1.7479
ENSG00000173272.13	MZT2A	protein_coding	745.343	1.20812	0.269461	4.48348	7.34354e-06	0.000492895	-1.20812
ENSG00000006015.17	C19orf60	protein_coding	373.042	1.32515	0.295726	4.48102	7.42871e-06	0.00049753	-1.32515
ENSG00000105402.7	NAPA	protein_coding	215.744	1.00912	0.225255	4.4799	7.46786e-06	0.00049907	-1.00912
ENSG00000242110.7	AMACR	protein_coding	120.702	1.38597	0.309576	4.47701	7.5697e-06	0.000504783	-1.38597
ENSG00000089157.15	RPLP0	protein_coding	10305.6	1.48202	0.331169	4.47512	7.63695e-06	0.000507142	-1.48202
ENSG00000085274.15	MYNN	protein_coding	177.02	1.0917	0.24395	4.47509	7.63793e-06	0.000507142	-1.0917
ENSG00000173511.9	VEGFB	protein_coding	140.606	1.62764	0.364019	4.4713	7.7747e-06	0.000515115	-1.62764
ENSG00000182768.8	NGRN	protein_coding	1592.03	1.25719	0.281237	4.47022	7.8138e-06	0.000515549	-1.25719
ENSG00000184208.10	C22orf46	protein_coding	3902.45	1.37618	0.307857	4.4702	7.81464e-06	0.000515549	-1.37618
ENSG00000099901.16	RANBP1	protein_coding	678.285	1.48427	0.332324	4.46632	7.95768e-06	0.000523631	-1.48427
ENSG00000213672.7	NCKIPSD	protein_coding	118.853	1.21526	0.272135	4.46564	7.98284e-06	0.000523631	-1.21526
ENSG00000119242.8	CCDC92	protein_coding	344.57	1.42036	0.318073	4.4655	7.98802e-06	0.000523631	-1.42036
ENSG00000068383.18	INPP5A	protein_coding	196.676	1.18883	0.266351	4.46338	8.06752e-06	0.00052663	-1.18883
ENSG00000101197.12	BIRC7	protein_coding	125.483	1.83326	0.410734	4.46337	8.06789e-06	0.00052663	-1.83326
ENSG00000118939.17	UCHL3	protein_coding	184.344	1.43951	0.322648	4.46156	8.13668e-06	0.000528312	-1.43951
ENSG00000171345.13	KRT19	protein_coding	6588.76	1.37876	0.309053	4.46123	8.14921e-06	0.000528312	-1.37876
ENSG00000119630.13	PGF	protein_coding	356.489	1.25564	0.281471	4.461	8.15785e-06	0.000528312	-1.25564
ENSG00000155249.4	OR4K1	protein_coding	29.5497	-1.80706	0.40509	-4.46089	8.1621e-06	0.000528312	1.80706
ENSG00000186480.12	INSIG1	protein_coding	265.585	1.36475	0.306012	4.45979	8.20408e-06	0.000529918	-1.36475
ENSG00000197958.12	RPL12	protein_coding	1829.65	1.4727	0.330556	4.45523	8.38033e-06	0.000540173	-1.4727
ENSG00000177963.12	RIC8A	protein_coding	1063.95	0.90227	0.202574	4.45404	8.42702e-06	0.000541985	-0.90227
ENSG00000125285.5	SOX21	protein_coding	18.8523	2.74114	0.615494	4.45355	8.44614e-06	0.000541985	-2.74114
ENSG00000168028.13	RPSA	protein_coding	2060.67	1.46549	0.32912	4.45275	8.47755e-06	0.000541985	-1.46549
ENSG00000175826.11	CTDNEP1	protein_coding	204.638	1.32563	0.297712	4.45273	8.47866e-06	0.000541985	-1.32563
ENSG00000123689.5	G0S2	protein_coding	16.4994	2.83744	0.637455	4.45119	8.53938e-06	0.000544738	-2.83744
ENSG00000099977.13	DDT	protein_coding	371.923	1.40207	0.315134	4.44912	8.62246e-06	0.000548904	-1.40207
ENSG00000146963.17	LUC7L2	protein_coding	1071.67	1.06625	0.239744	4.44746	8.68928e-06	0.000551368	-1.06625
ENSG00000099385.11	BCL7C	protein_coding	801.499	1.06402	0.239252	4.44727	8.69688e-06	0.000551368	-1.06402
ENSG00000256940.1	RP11-783K16.5	antisense	43.3025	2.48666	0.559541	4.44411	8.82582e-06	0.000558396	-2.48666
ENSG00000100316.15	RPL3	protein_coding	2428.79	1.36617	0.307577	4.44172	8.92413e-06	0.000562991	-1.36617
ENSG00000130748.6	TMEM160	protein_coding	204.654	1.53484	0.345591	4.4412	8.94566e-06	0.000562991	-1.53484
ENSG00000132688.10	NES	protein_coding	316.755	1.338	0.301282	4.44102	8.95315e-06	0.000562991	-1.338
ENSG00000103502.13	CDIPT	protein_coding	153.631	1.44291	0.325004	4.43966	9.01003e-06	0.000565416	-1.44291
ENSG00000140545.14	MFGE8	protein_coding	611.288	-1.1126	0.250681	-4.43829	9.06747e-06	0.000567867	1.1126
ENSG00000151465.13	CDC123	protein_coding	289.7	1.26934	0.286025	4.43785	9.08623e-06	0.000567889	-1.26934
ENSG00000188690.12	UROS	protein_coding	1029.39	1.06051	0.239087	4.43566	9.17902e-06	0.00057253	-1.06051
ENSG00000162851.7	TFB2M	protein_coding	171.922	1.20426	0.27155	4.43476	9.21756e-06	0.000573775	-1.20426
ENSG00000170027.6	YWHAG	protein_coding	258.194	0.827803	0.186735	4.43304	9.29144e-06	0.00057721	-0.827803
ENSG00000170677.5	SOCS6	protein_coding	169.488	1.53607	0.346582	4.43205	9.33422e-06	0.000577702	-1.53607
ENSG00000165233.17	CARD19	protein_coding	277.64	1.4919	0.336621	4.43199	9.33679e-06	0.000577702	-1.4919
ENSG00000142632.16	ARHGEF19	protein_coding	84.4489	1.5811	0.356912	4.42994	9.42604e-06	0.000582058	-1.5811
ENSG00000178585.14	CTNNBIP1	protein_coding	100.456	1.26376	0.285332	4.42908	9.46355e-06	0.000582121	-1.26376
ENSG00000092010.14	PSME1	protein_coding	509.514	1.37553	0.31057	4.42905	9.46477e-06	0.000582121	-1.37553
ENSG00000147403.16	RPL10	protein_coding	3986.61	1.50476	0.339803	4.42833	9.4965e-06	0.000582911	-1.50476
ENSG00000100030.14	MAPK1	protein_coding	491.354	0.900774	0.203537	4.4256	9.61745e-06	0.000589164	-0.900774
ENSG00000177666.15	PNPLA2	protein_coding	214.303	1.41854	0.320632	4.42421	9.67938e-06	0.000591709	-1.41854
ENSG00000155876.5	RRAGA	protein_coding	91.9399	1.65063	0.373123	4.42381	9.69732e-06	0.000591709	-1.65063
ENSG00000182154.7	MRPL41	protein_coding	380.5	1.57126	0.355486	4.42004	9.86839e-06	0.00060096	-1.57126
ENSG00000146066.2	HIGD2A	protein_coding	422.232	1.32138	0.29903	4.41888	9.92129e-06	0.000602992	-1.32138
ENSG00000144567.10	FAM134A	protein_coding	285.436	0.842243	0.190679	4.41707	1.00047e-05	0.000606869	-0.842243
ENSG00000183346.6	C10orf107	protein_coding	23.2752	2.28348	0.517096	4.41597	1.00557e-05	0.000608493	-2.28348
ENSG00000250899.3	RP11-253E3.3	lincRNA	201.934	1.1636	0.263527	4.41551	1.00773e-05	0.000608493	-1.1636
ENSG00000179091.4	CYC1	protein_coding	1713.85	1.38238	0.313096	4.4152	1.00918e-05	0.000608493	-1.38238
ENSG00000162825.16	NBPF20	protein_coding	843.075	1.4814	0.335554	4.4148	1.01103e-05	0.000608493	-1.4814
ENSG00000243554.1	AC004967.7	unprocessed_pseudogene	23.0816	2.21589	0.502096	4.41327	1.01819e-05	0.000611605	-2.21589
ENSG00000006047.12	YBX2	protein_coding	56.3858	1.7254	0.391148	4.41113	1.02834e-05	0.000615699	-1.7254
ENSG00000129968.15	ABHD17A	protein_coding	331.127	1.24505	0.282261	4.41099	1.02899e-05	0.000615699	-1.24505
ENSG00000162384.13	C1orf123	protein_coding	268.272	1.28036	0.290504	4.40739	1.04626e-05	0.000624731	-1.28036
ENSG00000163218.14	PGLYRP4	protein_coding	53.1357	-1.34357	0.304892	-4.40671	1.04954e-05	0.000624731	1.34357
ENSG00000198546.14	ZNF511	protein_coding	479.151	1.50931	0.342516	4.40654	1.05034e-05	0.000624731	-1.50931
ENSG00000272888.5	LINC01578	processed_transcript	276.051	1.00796	0.228762	4.40616	1.05218e-05	0.000624731	-1.00796
ENSG00000132481.6	TRIM47	protein_coding	134.455	1.35885	0.308545	4.40406	1.06242e-05	0.000629602	-1.35885
ENSG00000180573.9	HIST1H2AC	protein_coding	198.138	1.55132	0.352692	4.39852	1.08991e-05	0.000644655	-1.55132
ENSG00000188986.5	NELFB	protein_coding	115.549	1.34051	0.304811	4.39785	1.09329e-05	0.000645418	-1.34051
ENSG00000140264.19	SERF2	protein_coding	5043.78	1.47791	0.336107	4.39713	1.09693e-05	0.000646332	-1.47791
ENSG00000213185.6	FAM24B	protein_coding	67.2388	1.6631	0.378463	4.39434	1.1111e-05	0.00065253	-1.6631
ENSG00000100239.15	PPP6R2	protein_coding	163.704	1.05929	0.241064	4.39423	1.11168e-05	0.00065253	-1.05929
ENSG00000165916.8	PSMC3	protein_coding	917.236	1.38432	0.315089	4.39342	1.11581e-05	0.000653711	-1.38432
ENSG00000119326.14	CTNNAL1	protein_coding	466.077	1.31422	0.299165	4.39296	1.11817e-05	0.000653853	-1.31422
ENSG00000072778.19	ACADVL	protein_coding	350.553	1.60691	0.365932	4.39127	1.1269e-05	0.000657713	-1.60691
ENSG00000130520.10	LSM4	protein_coding	1046.85	1.49695	0.341054	4.3892	1.13767e-05	0.000661872	-1.49695
ENSG00000074071.13	MRPS34	protein_coding	535.871	1.47397	0.335827	4.38908	1.13831e-05	0.000661872	-1.47397
ENSG00000125520.13	SLC2A4RG	protein_coding	68.7263	1.74524	0.397769	4.38757	1.14626e-05	0.000665238	-1.74524
ENSG00000143553.10	SNAPIN	protein_coding	381.344	1.44837	0.330153	4.38698	1.14934e-05	0.000665773	-1.44837
ENSG00000069399.12	BCL3	protein_coding	101.061	1.54308	0.351783	4.38644	1.15222e-05	0.000666193	-1.54308
ENSG00000258315.5	C17orf49	protein_coding	158.591	1.95355	0.44545	4.38558	1.15678e-05	0.000667581	-1.95355
ENSG00000277443.1	MARCKS	protein_coding	206.988	0.854755	0.194934	4.38483	1.16074e-05	0.000668619	-0.854755
ENSG00000071859.14	FAM50A	protein_coding	869.563	1.31676	0.300385	4.38356	1.16757e-05	0.000671298	-1.31676
ENSG00000057608.16	GDI2	protein_coding	533.855	0.901202	0.205608	4.38311	1.16999e-05	0.000671442	-0.901202
ENSG00000173113.6	TRMT112	protein_coding	1277.5	1.38434	0.315878	4.38251	1.17321e-05	0.000672041	-1.38434
ENSG00000112306.7	RPS12	protein_coding	2622.3	1.46011	0.333201	4.38207	1.17558e-05	0.000672051	-1.46011
ENSG00000123364.4	HOXC13	protein_coding	259.108	1.54708	0.353079	4.3817	1.17759e-05	0.000672051	-1.54708
ENSG00000182393.2	IFNL1	protein_coding	387.373	-0.706638	0.161289	-4.38118	1.18038e-05	0.000672401	0.706638
ENSG00000169740.13	ZNF32	protein_coding	260.244	1.47702	0.3372	4.38026	1.18538e-05	0.000674008	-1.47702
ENSG00000115286.19	NDUFS7	protein_coding	679.853	1.28887	0.294336	4.37892	1.19266e-05	0.000676902	-1.28887
ENSG00000240972.1	MIF	protein_coding	2928.11	1.51614	0.346877	4.37084	1.23771e-05	0.000701177	-1.51614
ENSG00000137312.14	FLOT1	protein_coding	906.024	1.19764	0.274171	4.36823	1.2526e-05	0.000708317	-1.19764
ENSG00000125868.15	DSTN	protein_coding	2964.99	1.48212	0.339449	4.36626	1.26394e-05	0.000713419	-1.48212
ENSG00000159069.13	FBXW5	protein_coding	360.778	1.46511	0.335601	4.36564	1.26751e-05	0.000714131	-1.46511
ENSG00000108298.9	RPL19	protein_coding	1922.07	1.38889	0.31823	4.36443	1.27455e-05	0.000716792	-1.38889
ENSG00000069998.12	CECR5	protein_coding	261.986	1.48274	0.339875	4.36261	1.2852e-05	0.000721465	-1.48274
ENSG00000176978.13	DPP7	protein_coding	239.5	1.44635	0.331604	4.36169	1.29063e-05	0.000723199	-1.44635
ENSG00000150459.12	SAP18	protein_coding	1381.84	1.25315	0.287376	4.36067	1.29664e-05	0.000725248	-1.25315
ENSG00000102401.19	ARMCX3	protein_coding	190.458	1.12434	0.257933	4.35905	1.3063e-05	0.000729331	-1.12434
ENSG00000131669.9	NINJ1	protein_coding	362.92	1.34915	0.310092	4.3508	1.35643e-05	0.000755952	-1.34915
ENSG00000176490.4	DIRAS1	protein_coding	39.5354	1.582	0.363714	4.34956	1.36414e-05	0.000758878	-1.582
ENSG00000249915.7	PDCD6	protein_coding	1101.71	1.25469	0.288525	4.34865	1.36979e-05	0.000760652	-1.25469
ENSG00000176340.3	COX8A	protein_coding	1397.69	1.53999	0.354404	4.34529	1.3909e-05	0.000770988	-1.53999
ENSG00000188243.12	COMMD6	protein_coding	310.954	1.60597	0.369705	4.34393	1.39957e-05	0.000774402	-1.60597
ENSG00000115875.18	SRSF7	protein_coding	681.446	1.22988	0.283856	4.33276	1.4725e-05	0.000813299	-1.22988
ENSG00000198467.13	TPM2	protein_coding	1510.8	1.36821	0.315848	4.33185	1.47863e-05	0.000815227	-1.36821
ENSG00000099139.13	PCSK5	protein_coding	1.224e+06	0.865674	0.199864	4.33132	1.48219e-05	0.000815734	-0.865674
ENSG00000160753.15	RUSC1	protein_coding	246.79	1.37258	0.317104	4.32848	1.50143e-05	0.000824735	-1.37258
ENSG00000116120.9	FARSB	protein_coding	426.249	1.06034	0.244989	4.32812	1.50389e-05	0.000824735	-1.06034
ENSG00000120913.23	PDLIM2	protein_coding	470.473	0.876261	0.202682	4.32333	1.53692e-05	0.000841355	-0.876261
ENSG00000133627.17	ACTR3B	protein_coding	699.233	0.636453	0.147252	4.3222	1.54481e-05	0.000844179	-0.636453
ENSG00000171148.13	TADA3	protein_coding	626.669	1.10679	0.256103	4.32164	1.54871e-05	0.00084481	-1.10679
ENSG00000111716.12	LDHB	protein_coding	1295.48	1.25859	0.291381	4.3194	1.56456e-05	0.000851953	-1.25859
ENSG00000260549.1	MT1L	unitary_pseudogene	1165.69	1.47548	0.342262	4.31097	1.62543e-05	0.00088354	-1.47548
ENSG00000260852.1	FBXL19-AS1	antisense	824.309	1.04539	0.242558	4.30988	1.63346e-05	0.000884688	-1.04539
ENSG00000099860.8	GADD45B	protein_coding	88.0264	1.44647	0.335629	4.30975	1.63441e-05	0.000884688	-1.44647
ENSG00000132507.17	EIF5A	protein_coding	552.783	1.32675	0.307865	4.30951	1.63614e-05	0.000884688	-1.32675
ENSG00000158716.8	DUSP23	protein_coding	135.003	1.58978	0.369031	4.30799	1.64748e-05	0.000889264	-1.58978
ENSG00000053371.12	AKR7A2	protein_coding	407.628	1.1923	0.276827	4.30701	1.65477e-05	0.000891641	-1.1923
ENSG00000127252.5	HRASLS	protein_coding	50.9142	1.26416	0.293553	4.30641	1.65923e-05	0.000892487	-1.26416
ENSG00000107960.10	OBFC1	protein_coding	313.917	1.22032	0.283419	4.3057	1.66461e-05	0.000893821	-1.22032
ENSG00000090487.10	SPG21	protein_coding	1580.1	0.885887	0.205861	4.30333	1.68252e-05	0.00090187	-0.885887
ENSG00000232949.1	AC002480.4	antisense	232.957	1.2945	0.300962	4.30121	1.69868e-05	0.000908954	-1.2945
ENSG00000250508.1	RP11-757G1.6	lincRNA	567.841	0.828418	0.192716	4.29865	1.71845e-05	0.000917942	-0.828418
ENSG00000182093.14	WRB	protein_coding	244.384	1.30626	0.303947	4.29764	1.72624e-05	0.000919448	-1.30626
ENSG00000187514.14	PTMA	protein_coding	3998.92	1.33782	0.311321	4.29724	1.7294e-05	0.000919448	-1.33782
ENSG00000169020.9	ATP5I	protein_coding	468.36	1.41511	0.329315	4.29713	1.7302e-05	0.000919448	-1.41511
ENSG00000160789.19	LMNA	protein_coding	2256.84	1.13301	0.263703	4.29651	1.73504e-05	0.000920437	-1.13301
ENSG00000127884.4	ECHS1	protein_coding	1201.1	1.30155	0.303186	4.29293	1.76334e-05	0.000932857	-1.30155
ENSG00000170275.14	CRTAP	protein_coding	1268.48	1.15769	0.269683	4.29278	1.7645e-05	0.000932857	-1.15769
ENSG00000009307.15	CSDE1	protein_coding	879.465	1.21663	0.283496	4.29151	1.77463e-05	0.000936612	-1.21663
ENSG00000174917.8	C19orf70	protein_coding	507.743	1.1928	0.278056	4.28981	1.7883e-05	0.000942213	-1.1928
ENSG00000228300.13	C19orf24	protein_coding	329.838	1.49787	0.349337	4.28776	1.80486e-05	0.000949318	-1.49787
ENSG00000213563.6	C8orf82	protein_coding	163.76	1.59764	0.372643	4.28732	1.80839e-05	0.000949561	-1.59764
ENSG00000269243.1	CTD-2231E14.8	antisense	85.8947	2.04082	0.476293	4.28481	1.82897e-05	0.000958733	-2.04082
ENSG00000175567.8	UCP2	protein_coding	538.161	1.05282	0.24578	4.28358	1.83906e-05	0.000962392	-1.05282
ENSG00000141934.9	PLPP2	protein_coding	791.971	1.05219	0.245717	4.28214	1.85103e-05	0.000967012	-1.05219
ENSG00000165724.5	ZMYND19	protein_coding	161.085	1.22617	0.286539	4.27924	1.87534e-05	0.000978062	-1.22617
ENSG00000161013.16	MGAT4B	protein_coding	375.783	1.26513	0.29571	4.27829	1.88336e-05	0.000980584	-1.26513
ENSG00000242485.5	MRPL20	protein_coding	825.437	1.40452	0.328342	4.27761	1.8891e-05	0.000981918	-1.40452
ENSG00000169738.7	DCXR	protein_coding	654.846	1.58747	0.371159	4.27706	1.89375e-05	0.000982682	-1.58747
ENSG00000158373.8	HIST1H2BD	protein_coding	103.859	1.70769	0.399569	4.27383	1.92142e-05	0.000994052	-1.70769
ENSG00000104915.14	STX10	protein_coding	150.997	1.25141	0.292814	4.27375	1.9221e-05	0.000994052	-1.25141
ENSG00000119396.10	RAB14	protein_coding	153.039	0.96376	0.225635	4.27132	1.94317e-05	0.00100327	-0.96376
ENSG00000100445.16	SDR39U1	protein_coding	162.573	1.65051	0.386854	4.26648	1.98585e-05	0.00102359	-1.65051
ENSG00000165632.7	TAF3	protein_coding	235.677	1.18494	0.277798	4.26546	1.9949e-05	0.00102654	-1.18494
ENSG00000155115.6	GTF3C6	protein_coding	1086.61	1.44485	0.338924	4.26304	2.01665e-05	0.00103601	-1.44485
ENSG00000116478.11	HDAC1	protein_coding	731.423	1.26038	0.295949	4.25878	2.05544e-05	0.00105418	-1.26038
ENSG00000151500.14	THYN1	protein_coding	174.705	1.53494	0.360592	4.25671	2.07453e-05	0.00106221	-1.53494
ENSG00000171992.12	SYNPO	protein_coding	1219.5	1.22936	0.288964	4.25439	2.09621e-05	0.0010667	-1.22936
ENSG00000105254.11	TBCB	protein_coding	1321.33	1.31709	0.309592	4.25428	2.09724e-05	0.0010667	-1.31709
ENSG00000075624.13	ACTB	protein_coding	17383.2	1.31546	0.309211	4.25423	2.09766e-05	0.0010667	-1.31546
ENSG00000005483.19	KMT2E	protein_coding	540.332	0.981675	0.230779	4.25374	2.10233e-05	0.0010667	-0.981675
ENSG00000196230.12	TUBB	protein_coding	3088.72	1.32429	0.311327	4.2537	2.10271e-05	0.0010667	-1.32429
ENSG00000142408.2	CACNG8	protein_coding	5388.43	1.37294	0.322775	4.25356	2.10403e-05	0.0010667	-1.37294
ENSG00000175130.6	MARCKSL1	protein_coding	535.545	1.65852	0.390333	4.249	2.14731e-05	0.00108686	-1.65852
ENSG00000150995.18	ITPR1	protein_coding	276.767	-0.750123	0.176604	-4.24748	2.16185e-05	0.00109243	0.750123
ENSG00000101220.17	C20orf27	protein_coding	455.404	1.47179	0.346583	4.24657	2.17072e-05	0.00109512	-1.47179
ENSG00000198668.10	CALM1	protein_coding	910.049	1.10156	0.259469	4.24545	2.18154e-05	0.00109878	-1.10156
ENSG00000164011.17	ZNF691	protein_coding	28.7153	1.99442	0.469959	4.24382	2.19748e-05	0.001105	-1.99442
ENSG00000115758.12	ODC1	protein_coding	3057.97	1.24024	0.292298	4.24308	2.20473e-05	0.00110685	-1.24024
ENSG00000118181.10	RPS25	protein_coding	2519.34	1.38572	0.326667	4.242	2.21539e-05	0.00111039	-1.38572
ENSG00000228830.1	RP4-781K5.2	antisense	8.05943	4.52079	1.06596	4.24105	2.22474e-05	NA	-4.52079
ENSG00000165512.4	ZNF22	protein_coding	102.851	1.43535	0.338498	4.24037	2.23156e-05	0.00111668	-1.43535
ENSG00000067057.16	PFKP	protein_coding	536.488	1.15543	0.272584	4.23878	2.24736e-05	0.00112277	-1.15543
ENSG00000012660.13	ELOVL5	protein_coding	334.784	0.998413	0.235605	4.23767	2.25856e-05	0.00112655	-0.998413
ENSG00000087191.12	PSMC5	protein_coding	733.218	1.37416	0.324403	4.23596	2.27577e-05	0.0011333	-1.37416
ENSG00000117632.20	STMN1	protein_coding	2098.98	1.19956	0.283246	4.23504	2.28515e-05	0.00113614	-1.19956
ENSG00000136938.8	ANP32B	protein_coding	4103.3	1.34286	0.317347	4.23153	2.32108e-05	0.00115214	-1.34286
ENSG00000104529.17	EEF1D	protein_coding	1548.32	1.30767	0.309111	4.23042	2.3326e-05	0.001156	-1.30767
ENSG00000110717.10	NDUFS8	protein_coding	1604.43	1.29466	0.30612	4.22925	2.34471e-05	0.00116014	-1.29466
ENSG00000130332.14	LSM7	protein_coding	309.23	1.23292	0.291673	4.22707	2.36751e-05	0.00116922	-1.23292
ENSG00000109919.9	MTCH2	protein_coding	1208.46	1.19171	0.281943	4.22678	2.37064e-05	0.00116922	-1.19171
ENSG00000108106.13	UBE2S	protein_coding	4021.33	1.34333	0.317904	4.22558	2.38328e-05	0.00117359	-1.34333
ENSG00000189077.10	TMEM120A	protein_coding	145.5	1.42393	0.337174	4.22313	2.40928e-05	0.0011845	-1.42393
ENSG00000150687.11	PRSS23	protein_coding	2439.33	1.10947	0.262844	4.22103	2.43189e-05	0.00119371	-1.10947
ENSG00000130066.16	SAT1	protein_coding	503.185	1.43419	0.339859	4.21995	2.44353e-05	0.00119604	-1.43419
ENSG00000229117.8	RPL41	protein_coding	4330.42	1.2955	0.306999	4.21987	2.44438e-05	0.00119604	-1.2955
ENSG00000170889.13	RPS9	protein_coding	1447.92	1.21943	0.289133	4.21754	2.46987e-05	0.0012066	-1.21943
ENSG00000010404.17	IDS	protein_coding	1339.54	1.15574	0.27434	4.21279	2.52231e-05	0.00122897	-1.15574
ENSG00000150991.14	UBC	protein_coding	6180.89	1.30629	0.31009	4.21262	2.52421e-05	0.00122897	-1.30629
ENSG00000144063.3	MALL	protein_coding	922.35	1.02353	0.242985	4.21232	2.52762e-05	0.00122897	-1.02353
ENSG00000130522.5	JUND	protein_coding	64.467	2.23009	0.529466	4.21197	2.53157e-05	0.00122897	-2.23009
ENSG00000145592.13	RPL37	protein_coding	2636.92	1.44423	0.342924	4.21152	2.53659e-05	0.00122902	-1.44423
ENSG00000143222.11	UFC1	protein_coding	628.479	1.15325	0.27385	4.21125	2.53964e-05	0.00122902	-1.15325
ENSG00000225978.3	HAR1A	lincRNA	22.657	2.11399	0.502029	4.21089	2.54365e-05	0.00122903	-2.11399
ENSG00000079462.7	PAFAH1B3	protein_coding	297.893	1.26448	0.300396	4.20938	2.56076e-05	0.00123537	-1.26448
ENSG00000134590.13	FAM127A	protein_coding	382.195	1.39991	0.332646	4.20841	2.57175e-05	0.00123864	-1.39991
ENSG00000136897.7	MRPL50	protein_coding	123.298	1.23765	0.294114	4.20807	2.57557e-05	0.00123864	-1.23765
ENSG00000185386.14	MAPK11	protein_coding	31.8503	1.61406	0.383763	4.20589	2.60054e-05	0.0012487	-1.61406
ENSG00000224877.3	C17orf89	protein_coding	779.726	1.35231	0.321773	4.20267	2.63786e-05	0.00126179	-1.35231
ENSG00000022277.12	RTFDC1	protein_coding	489.309	1.04949	0.24972	4.20266	2.63797e-05	0.00126179	-1.04949
ENSG00000002330.13	BAD	protein_coding	426.77	1.29075	0.307148	4.20239	2.64116e-05	0.00126179	-1.29075
ENSG00000146072.6	TNFRSF21	protein_coding	286.421	0.963506	0.22929	4.20213	2.64414e-05	0.00126179	-0.963506
ENSG00000198937.8	CCDC167	protein_coding	272.637	1.53154	0.36457	4.20095	2.65793e-05	0.00126641	-1.53154
ENSG00000130005.11	GAMT	protein_coding	326.916	1.3696	0.326086	4.2001	2.66792e-05	0.00126922	-1.3696
ENSG00000142546.13	NOSIP	protein_coding	501.31	1.10603	0.263448	4.19829	2.68934e-05	0.00127743	-1.10603
ENSG00000099804.8	CDC34	protein_coding	358.669	1.23072	0.293279	4.19639	2.71198e-05	0.00128621	-1.23072
ENSG00000130985.16	UBA1	protein_coding	805.856	0.840488	0.200414	4.19376	2.74367e-05	0.00129925	-0.840488
ENSG00000151929.9	BAG3	protein_coding	400.166	0.967263	0.230729	4.19221	2.76252e-05	0.00130471	-0.967263
ENSG00000197756.9	RPL37A	protein_coding	2490.03	1.34586	0.321053	4.19201	2.76489e-05	0.00130471	-1.34586
ENSG00000173436.13	MINOS1	protein_coding	1168.91	1.35316	0.322813	4.19177	2.76789e-05	0.00130471	-1.35316
ENSG00000179222.17	MAGED1	protein_coding	604.637	0.958832	0.228831	4.19012	2.78803e-05	0.0013122	-0.958832
ENSG00000115091.11	ACTR3	protein_coding	816.452	0.858058	0.204823	4.18927	2.79854e-05	0.00131514	-0.858058
ENSG00000167526.13	RPL13	protein_coding	2051.65	1.38722	0.331415	4.18575	2.84231e-05	0.00133368	-1.38722
ENSG00000126804.13	ZBTB1	protein_coding	95.2265	-1.21209	0.289791	-4.18262	2.88166e-05	0.00135009	1.21209
ENSG00000130590.13	SAMD10	protein_coding	92.0564	1.49568	0.358241	4.17507	2.97898e-05	0.00139357	-1.49568
ENSG00000186010.18	NDUFA13	protein_coding	962.457	1.41985	0.340215	4.17337	3.00127e-05	0.00140188	-1.41985
ENSG00000185627.17	PSMD13	protein_coding	1249.15	1.25197	0.300027	4.17284	3.00822e-05	0.001403	-1.25197
ENSG00000102030.15	NAA10	protein_coding	1182.02	1.32946	0.318851	4.16955	3.05204e-05	0.00142129	-1.32946
ENSG00000083457.11	ITGAE	protein_coding	409.2	1.38048	0.331173	4.16844	3.06695e-05	0.00142609	-1.38048
ENSG00000163041.9	H3F3A	protein_coding	1586.28	1.13869	0.273242	4.16734	3.08181e-05	0.00143084	-1.13869
ENSG00000116586.11	LAMTOR2	protein_coding	354.106	1.56631	0.376051	4.16515	3.11144e-05	0.00144243	-1.56631
ENSG00000164885.12	CDK5	protein_coding	157.453	1.52556	0.366669	4.16058	3.1744e-05	0.00146941	-1.52556
ENSG00000159199.13	ATP5G1	protein_coding	1695.89	1.39166	0.334565	4.1596	3.18801e-05	0.00147148	-1.39166
ENSG00000123933.14	MXD4	protein_coding	341.554	1.11899	0.269016	4.15958	3.1884e-05	0.00147148	-1.11899
ENSG00000130255.12	RPL36	protein_coding	1092.46	1.39071	0.334485	4.15775	3.21396e-05	0.00148106	-1.39071
ENSG00000067836.12	ROGDI	protein_coding	122.267	1.7485	0.420736	4.15582	3.24126e-05	0.00149142	-1.7485
ENSG00000125534.9	PPDPF	protein_coding	434.059	1.5733	0.378766	4.15376	3.27061e-05	0.00150268	-1.5733
ENSG00000149273.14	RPS3	protein_coding	4657.29	1.30233	0.313618	4.1526	3.28715e-05	0.00150804	-1.30233
ENSG00000115267.5	IFIH1	protein_coding	48.387	1.39418	0.335817	4.15161	3.30151e-05	0.00151238	-1.39418
ENSG00000161249.20	DMKN	protein_coding	326.09	-0.702856	0.169354	-4.15023	3.32141e-05	0.00151924	0.702856
ENSG00000106992.17	AK1	protein_coding	322.247	1.23546	0.297862	4.14777	3.35733e-05	0.0015334	-1.23546
ENSG00000135940.6	COX5B	protein_coding	1213.05	1.19855	0.288997	4.14728	3.36445e-05	0.00153438	-1.19855
ENSG00000112335.14	SNX3	protein_coding	1418.38	1.20408	0.290457	4.14545	3.39151e-05	0.00153796	-1.20408
ENSG00000274868.1	pRNA	misc_RNA	65.0619	1.30632	0.315155	4.145	3.39812e-05	0.00153796	-1.30632
ENSG00000275664.1	pRNA	misc_RNA	65.0619	1.30632	0.315155	4.145	3.39812e-05	0.00153796	-1.30632
ENSG00000277671.1	pRNA	misc_RNA	65.0619	1.30632	0.315155	4.145	3.39812e-05	0.00153796	-1.30632
ENSG00000278775.1	pRNA	misc_RNA	65.0619	1.30632	0.315155	4.145	3.39812e-05	0.00153796	-1.30632
ENSG00000092841.18	MYL6	protein_coding	3961.85	1.28215	0.309345	4.14473	3.40219e-05	0.00153796	-1.28215
ENSG00000239521.7	GATS	protein_coding	149.464	0.889162	0.214578	4.14377	3.41637e-05	0.00154211	-0.889162
ENSG00000146425.10	DYNLT1	protein_coding	553.985	1.18965	0.287259	4.14137	3.45242e-05	0.00155611	-1.18965
ENSG00000071054.16	MAP4K4	protein_coding	1608.06	0.906767	0.219026	4.13999	3.47314e-05	0.00156317	-0.906767
ENSG00000103024.7	NME3	protein_coding	236.135	1.37184	0.331407	4.13945	3.48137e-05	0.00156459	-1.37184
ENSG00000180340.6	FZD2	protein_coding	29.6751	1.62605	0.393099	4.13649	3.52661e-05	0.00158262	-1.62605
ENSG00000149196.15	C11orf73	protein_coding	690.905	0.995924	0.240874	4.13463	3.55523e-05	0.00159314	-0.995924
ENSG00000259956.1	RBM15B	protein_coding	210.489	1.48682	0.35964	4.13419	3.5621e-05	0.00159391	-1.48682
ENSG00000229018.5	PMS2P7	unprocessed_pseudogene	14.1974	2.37857	0.575761	4.13117	3.60916e-05	NA	-2.37857
ENSG00000149929.15	HIRIP3	protein_coding	662.084	1.39645	0.338041	4.131	3.6119e-05	0.00161386	-1.39645
ENSG00000076662.9	ICAM3	protein_coding	109.185	1.75635	0.425426	4.12844	3.6523e-05	0.00162835	-1.75635
ENSG00000100412.15	ACO2	protein_coding	440.584	1.34407	0.325576	4.12828	3.65489e-05	0.00162835	-1.34407
ENSG00000204264.8	PSMB8	protein_coding	203.349	1.3654	0.330804	4.12751	3.66706e-05	0.00163142	-1.3654
ENSG00000183207.12	RUVBL2	protein_coding	973.369	0.909695	0.22045	4.12654	3.68267e-05	0.00163601	-0.909695
ENSG00000148290.9	SURF1	protein_coding	249.519	1.32498	0.321288	4.12395	3.72429e-05	0.00165212	-1.32498
ENSG00000148411.7	NACC2	protein_coding	151.325	1.38463	0.335846	4.12281	3.74272e-05	0.00165791	-1.38463
ENSG00000139722.6	VPS37B	protein_coding	544.015	1.2109	0.293788	4.12168	3.76127e-05	0.00166374	-1.2109
ENSG00000115233.11	PSMD14	protein_coding	576.605	1.36102	0.330626	4.1165	3.84672e-05	0.00169911	-1.36102
ENSG00000169100.13	SLC25A6	protein_coding	357.957	1.41759	0.344541	4.11444	3.88125e-05	0.00170919	-1.41759
ENSGR0000169100.13	SLC25A6	protein_coding	357.957	1.41759	0.344541	4.11444	3.88125e-05	0.00170919	-1.41759
ENSG00000176029.13	C11orf16	protein_coding	107.364	-0.985175	0.23946	-4.11415	3.88615e-05	0.00170919	0.985175
ENSG00000233927.4	RPS28	protein_coding	899.765	1.30724	0.317936	4.11166	3.9283e-05	0.00172399	-1.30724
ENSG00000162980.16	ARL5A	protein_coding	440.576	0.841283	0.204617	4.1115	3.93098e-05	0.00172399	-0.841283
ENSG00000164924.17	YWHAZ	protein_coding	3007.06	1.04248	0.253588	4.11092	3.9408e-05	0.00172558	-1.04248
ENSG00000177556.11	ATOX1	protein_coding	651.467	1.40512	0.341825	4.11063	3.94578e-05	0.00172558	-1.40512
ENSG00000161016.15	RPL8	protein_coding	5613.74	1.30826	0.31839	4.10899	3.97385e-05	0.00173366	-1.30826
ENSG00000205581.10	HMGN1	protein_coding	1497.93	1.25655	0.305823	4.10875	3.97806e-05	0.00173366	-1.25655
ENSG00000148200.16	NR6A1	protein_coding	208.873	-0.832705	0.202675	-4.10857	3.98109e-05	0.00173366	0.832705
ENSG00000102225.15	CDK16	protein_coding	559.361	1.29833	0.31611	4.10722	4.00445e-05	0.00174137	-1.29833
ENSG00000102265.11	TIMP1	protein_coding	330.322	1.38131	0.336603	4.10367	4.0664e-05	0.00176582	-1.38131
ENSG00000124702.17	KLHDC3	protein_coding	351.211	1.56175	0.380758	4.10168	4.10155e-05	0.00177858	-1.56175
ENSG00000172336.4	POP7	protein_coding	283.919	1.29014	0.314649	4.10024	4.12723e-05	0.00178721	-1.29014
ENSG00000083807.9	SLC27A5	protein_coding	853.503	0.909412	0.222052	4.0955	4.21266e-05	0.00182165	-0.909412
ENSG00000156381.8	ANKRD9	protein_coding	296.358	1.4694	0.358908	4.09407	4.23868e-05	0.001827	-1.4694
ENSG00000166272.16	WBP1L	protein_coding	277.019	0.732748	0.178985	4.0939	4.24178e-05	0.001827	-0.732748
ENSG00000185085.2	INTS5	protein_coding	61.0454	1.56602	0.382529	4.09385	4.24277e-05	0.001827	-1.56602
ENSG00000136159.3	NUDT15	protein_coding	256.961	1.07773	0.263299	4.09316	4.25537e-05	0.00182987	-1.07773
ENSG00000089006.16	SNX5	protein_coding	688.507	0.908507	0.222108	4.09038	4.30664e-05	0.00184934	-0.908507
ENSG00000168496.3	FEN1	protein_coding	355.175	1.20857	0.295568	4.08896	4.33309e-05	0.00185562	-1.20857
ENSG00000240342.3	RPS2P5	processed_pseudogene	819.99	1.47847	0.361577	4.08895	4.33328e-05	0.00185562	-1.47847
ENSG00000096092.5	TMEM14A	protein_coding	187.889	1.21225	0.296586	4.08733	4.36364e-05	0.00186603	-1.21225
ENSG00000214929.3	SPATA31D1	protein_coding	19.3854	-2.19984	0.538285	-4.08675	4.37453e-05	0.0018681	2.19984
ENSG00000171533.11	MAP6	protein_coding	39.1816	-1.39453	0.341386	-4.08492	4.40925e-05	0.00187928	1.39453
ENSG00000160310.16	PRMT2	protein_coding	449.879	1.07217	0.262505	4.08438	4.41945e-05	0.00187928	-1.07217
ENSG00000051523.10	CYBA	protein_coding	242.811	1.10508	0.270567	4.0843	4.4209e-05	0.00187928	-1.10508
ENSG00000178922.16	HYI	protein_coding	62.5193	1.76399	0.432034	4.08299	4.44592e-05	0.00187928	-1.76399
ENSG00000183048.11	SLC25A10	protein_coding	580.658	1.28763	0.315398	4.08255	4.45436e-05	0.00187928	-1.28763
ENSG00000204590.12	GNL1	protein_coding	637.312	0.964031	0.236156	4.08218	4.46147e-05	0.00187928	-0.964031
ENSG00000135414.9	GDF11	protein_coding	994.459	1.12318	0.275155	4.08199	4.46519e-05	0.00187928	-1.12318
ENSG00000213719.8	CLIC1	protein_coding	2324.06	1.33199	0.32633	4.08172	4.47028e-05	0.00187928	-1.33199
ENSG00000274599.2	DUX4L24	unprocessed_pseudogene	118.785	1.08515	0.265867	4.08154	4.47374e-05	0.00187928	-1.08515
ENSG00000276164.1	DUX4L20	unprocessed_pseudogene	118.785	1.08515	0.265867	4.08154	4.47374e-05	0.00187928	-1.08515
ENSG00000276964.1	DUX4L23	unprocessed_pseudogene	118.785	1.08515	0.265867	4.08154	4.47374e-05	0.00187928	-1.08515
ENSG00000277274.1	DUX4L22	unprocessed_pseudogene	118.785	1.08515	0.265867	4.08154	4.47374e-05	0.00187928	-1.08515
ENSG00000114867.19	EIF4G1	protein_coding	695.526	1.01124	0.247859	4.07988	4.50592e-05	0.00189022	-1.01124
ENSG00000110711.9	AIP	protein_coding	377.767	1.35828	0.333046	4.07835	4.53566e-05	0.00190011	-1.35828
ENSG00000131981.15	LGALS3	protein_coding	800.448	1.21462	0.297996	4.07596	4.58253e-05	0.00191623	-1.21462
ENSG00000126267.8	COX6B1	protein_coding	1598.18	1.30433	0.320021	4.07575	4.58654e-05	0.00191623	-1.30433
ENSG00000168286.2	THAP11	protein_coding	149.758	1.15766	0.284226	4.07303	4.64045e-05	0.00193614	-1.15766
ENSG00000182004.12	SNRPE	protein_coding	1057.01	1.33106	0.32686	4.07226	4.65588e-05	0.00193995	-1.33106
ENSG00000133142.17	TCEAL4	protein_coding	1116.6	1.27351	0.312835	4.07085	4.68415e-05	0.0019491	-1.27351
ENSG00000175756.13	AURKAIP1	protein_coding	1391.12	1.3843	0.340255	4.06842	4.73331e-05	0.0019669	-1.3843
ENSG00000183087.14	GAS6	protein_coding	69.0254	1.28632	0.316212	4.06792	4.74351e-05	0.00196728	-1.28632
ENSG00000203883.6	SOX18	protein_coding	31.7773	2.34671	0.576907	4.06775	4.74696e-05	0.00196728	-2.34671
ENSG00000087086.13	FTL	protein_coding	17841.6	1.28107	0.315089	4.06574	4.78798e-05	0.00198162	-1.28107
ENSG00000281591.1	DBET	lincRNA	902.725	0.600077	0.147662	4.06387	4.82667e-05	0.00199496	-0.600077
ENSG00000125656.8	CLPP	protein_coding	424.887	1.07053	0.263575	4.06159	4.87399e-05	0.00201183	-1.07053
ENSG00000005059.15	CCDC109B	protein_coding	265.144	1.08208	0.266515	4.06012	4.90468e-05	0.00202179	-1.08208
ENSG00000168118.11	RAB4A	protein_coding	542.578	1.27676	0.314641	4.05784	4.9529e-05	0.00203894	-1.27676
ENSG00000177156.10	TALDO1	protein_coding	1084.14	0.964682	0.237824	4.05628	4.98602e-05	0.00204748	-0.964682
ENSG00000103260.8	METRN	protein_coding	2470.38	1.36483	0.336477	4.05624	4.9869e-05	0.00204748	-1.36483
ENSG00000101161.7	PRPF6	protein_coding	455.266	1.09292	0.269529	4.05492	5.01522e-05	0.00205637	-1.09292
ENSG00000089009.15	RPL6	protein_coding	1415.52	1.28595	0.317179	4.05435	5.0275e-05	0.00205644	-1.28595
ENSG00000170291.14	ELP5	protein_coding	546.403	1.28284	0.316415	4.05429	5.02871e-05	0.00205644	-1.28284
ENSG00000275700.4	AATF	protein_coding	277.797	1.19364	0.294609	4.05161	5.08656e-05	0.00207735	-1.19364
ENSG00000181817.5	LSM10	protein_coding	386.819	1.22984	0.303611	4.05071	5.10627e-05	0.00208265	-1.22984
ENSG00000110200.8	ANAPC15	protein_coding	805.251	0.953435	0.235431	4.04973	5.12758e-05	0.00208857	-0.953435
ENSG00000119421.6	NDUFA8	protein_coding	281.154	1.31348	0.32443	4.04859	5.1528e-05	0.00209408	-1.31348
ENSG00000125652.7	ALKBH7	protein_coding	179.562	1.41521	0.349564	4.0485	5.15467e-05	0.00209408	-1.41521
ENSG00000125743.10	SNRPD2	protein_coding	1511.58	1.33044	0.328693	4.04767	5.17308e-05	0.0020988	-1.33044
ENSG00000179115.10	FARSA	protein_coding	338.716	1.18028	0.291756	4.04545	5.22229e-05	0.00211599	-1.18028
ENSG00000183161.4	FANCF	protein_coding	91.138	1.1648	0.288	4.04445	5.24458e-05	0.00211974	-1.1648
ENSG00000196411.9	EPHB4	protein_coding	342.07	0.772979	0.191122	4.04442	5.24528e-05	0.00211974	-0.772979
ENSG00000261740.6	RP11-345J4.5	protein_coding	492.963	1.3844	0.342334	4.04398	5.25505e-05	0.00212091	-1.3844
ENSG00000126934.13	MAP2K2	protein_coding	594.078	1.17796	0.291327	4.04342	5.26768e-05	0.00212323	-1.17796
ENSG00000124786.9	SLC35B3	protein_coding	89.1939	1.26206	0.312195	4.04254	5.28751e-05	0.00212844	-1.26206
ENSG00000120699.12	EXOSC8	protein_coding	217.096	0.979526	0.24251	4.03912	5.36521e-05	0.00215691	-0.979526
ENSG00000153820.12	SPHKAP	protein_coding	150.222	-0.938994	0.232526	-4.03823	5.38563e-05	0.00216231	0.938994
ENSG00000166913.12	YWHAB	protein_coding	1568.25	1.12541	0.278764	4.03715	5.41047e-05	0.00216826	-1.12541
ENSG00000256269.6	HMBS	protein_coding	463.933	0.968197	0.239832	4.03697	5.4145e-05	0.00216826	-0.968197
ENSG00000155368.16	DBI	protein_coding	1230.35	1.32383	0.32805	4.03544	5.45003e-05	0.00217966	-1.32383
ENSG00000137501.17	SYTL2	protein_coding	1716.52	0.926098	0.229571	4.03404	5.4826e-05	0.00218985	-0.926098
ENSG00000066322.12	ELOVL1	protein_coding	191.674	1.2004	0.297611	4.03346	5.49625e-05	0.00219246	-1.2004
ENSG00000220842.6	RP11-572P18.1	processed_pseudogene	1228.75	1.42151	0.3525	4.03267	5.51468e-05	0.00219698	-1.42151
ENSG00000170485.16	NPAS2	protein_coding	564.66	1.10141	0.274156	4.01748	5.88242e-05	0.00234046	-1.10141
ENSG00000242094.1	FOXP1-IT1	sense_intronic	51.0857	-1.3064	0.325225	-4.0169	5.89681e-05	0.00234075	1.3064
ENSG00000130513.6	GDF15	protein_coding	271.607	-0.702742	0.174949	-4.01684	5.89831e-05	0.00234075	0.702742
ENSG00000059377.15	TBXAS1	protein_coding	127.665	0.919141	0.228856	4.01625	5.91316e-05	0.00234363	-0.919141
ENSG00000117592.8	PRDX6	protein_coding	608.365	1.23872	0.308471	4.01568	5.92742e-05	0.00234627	-1.23872
ENSG00000185104.19	FAF1	protein_coding	543.891	1.05681	0.263264	4.01425	5.96362e-05	0.00235758	-1.05681
ENSG00000183155.4	RABIF	protein_coding	246.802	1.06981	0.266594	4.01286	5.99875e-05	0.00236807	-1.06981
ENSG00000239921.3	LINC01471	lincRNA	156.053	-1.11712	0.278403	-4.01259	6.00549e-05	0.00236807	1.11712
ENSG00000138061.11	CYP1B1	protein_coding	2029.3	1.23587	0.308027	4.01222	6.01512e-05	0.00236884	-1.23587
ENSG00000137106.17	GRHPR	protein_coding	862.894	0.977215	0.243602	4.01152	6.03288e-05	0.00237281	-0.977215
ENSG00000113758.13	DBN1	protein_coding	346.465	1.21296	0.302449	4.01045	6.06032e-05	0.00238056	-1.21296
ENSG00000101940.17	WDR13	protein_coding	928.535	0.801665	0.199953	4.00927	6.09074e-05	0.00238419	-0.801665
ENSG00000047849.21	MAP4	protein_coding	1885.01	0.888711	0.221675	4.00908	6.09561e-05	0.00238419	-0.888711
ENSG00000168288.12	MMADHC	protein_coding	506.651	1.1145	0.278007	4.00889	6.10044e-05	0.00238419	-1.1145
ENSG00000106133.17	NSUN5P2	transcribed_unprocessed_pseudogene	72.2067	1.43717	0.358495	4.00889	6.10045e-05	0.00238419	-1.43717
ENSG00000196497.15	IPO4	protein_coding	184.875	1.06892	0.26677	4.0069	6.152e-05	0.0024013	-1.06892
ENSG00000108479.11	GALK1	protein_coding	203.246	1.08675	0.271293	4.00581	6.18054e-05	0.00240939	-1.08675
ENSG00000163463.11	KRTCAP2	protein_coding	732.481	0.987967	0.246673	4.00516	6.19743e-05	0.00241293	-0.987967
ENSG00000149743.13	TRPT1	protein_coding	292.574	1.53935	0.384413	4.00441	6.21736e-05	0.00241525	-1.53935
ENSG00000008988.9	RPS20	protein_coding	2198.86	1.34681	0.336338	4.00434	6.21904e-05	0.00241525	-1.34681
ENSG00000099783.11	HNRNPM	protein_coding	2162.65	1.20439	0.301058	4.00051	6.32048e-05	0.00244955	-1.20439
ENSG00000183978.7	COA3	protein_coding	314.376	1.38978	0.347408	4.00041	6.3232e-05	0.00244955	-1.38978
ENSG00000185650.9	ZFP36L1	protein_coding	57.8721	1.67999	0.420146	3.99859	6.37215e-05	0.00246541	-1.67999
ENSG00000274523.4	WBSCR16	protein_coding	380.066	0.944075	0.236132	3.99808	6.38585e-05	0.00246762	-0.944075
ENSG00000186130.4	ZBTB6	protein_coding	23.1329	1.77502	0.444035	3.99749	6.40189e-05	0.00247	-1.77502
ENSG00000112514.15	CUTA	protein_coding	558.379	1.34648	0.336859	3.99718	6.41029e-05	0.00247	-1.34648
ENSG00000172725.13	CORO1B	protein_coding	353.971	1.12593	0.281696	3.99696	6.416e-05	0.00247	-1.12593
ENSG00000215021.8	PHB2	protein_coding	360.074	1.17639	0.294467	3.99499	6.46958e-05	0.00248753	-1.17639
ENSG00000127184.10	COX7C	protein_coding	1240.07	1.28112	0.320768	3.99391	6.49912e-05	0.00249578	-1.28112
ENSG00000012061.15	ERCC1	protein_coding	673.041	0.92301	0.231166	3.99285	6.52846e-05	0.00250393	-0.92301
ENSG00000171443.6	ZNF524	protein_coding	131.476	1.52018	0.380834	3.99171	6.55987e-05	0.00251165	-1.52018
ENSG00000238271.2	IFNWP19	unprocessed_pseudogene	18.4874	2.3414	0.586593	3.99153	6.56486e-05	0.00251165	-2.3414
ENSG00000177105.9	RHOG	protein_coding	544.101	1.31473	0.329636	3.98845	6.65076e-05	0.00253826	-1.31473
ENSG00000117419.14	ERI3	protein_coding	366.806	1.29445	0.324551	3.98844	6.65085e-05	0.00253826	-1.29445
ENSG00000259660.2	DNM1P47	transcribed_unprocessed_pseudogene	1234.46	0.589119	0.147804	3.98583	6.72459e-05	0.00256323	-0.589119
ENSG00000162300.11	ZFPL1	protein_coding	174.542	1.27062	0.318831	3.98524	6.74113e-05	0.00256637	-1.27062
ENSG00000186395.6	KRT10	protein_coding	430.353	1.34281	0.337216	3.98205	6.83235e-05	0.00259789	-1.34281
ENSG00000131773.13	KHDRBS3	protein_coding	191.67	1.17343	0.294717	3.98154	6.84707e-05	0.00259806	-1.17343
ENSG00000125352.5	RNF113A	protein_coding	121.55	1.50268	0.377421	3.98145	6.84963e-05	0.00259806	-1.50268
ENSG00000178796.12	RIIAD1	protein_coding	16.0131	-2.25991	0.567818	-3.97998	6.89204e-05	0.00261094	2.25991
ENSG00000188176.11	SMTNL2	protein_coding	17.4127	-1.98521	0.498969	-3.97863	6.93141e-05	0.00262264	1.98521
ENSG00000145912.8	NHP2	protein_coding	1142.37	1.23557	0.310583	3.97821	6.94354e-05	0.00262401	-1.23557
ENSG00000272841.1	RP3-428L16.2	antisense	16.2108	2.13862	0.537747	3.977	6.97907e-05	0.00262865	-2.13862
ENSG00000113387.11	SUB1	protein_coding	1352.72	1.08159	0.271963	3.97698	6.97954e-05	0.00262865	-1.08159
ENSG00000112308.12	C6orf62	protein_coding	506.555	0.974878	0.245134	3.97692	6.98136e-05	0.00262865	-0.974878
ENSG00000124333.15	VAMP7	protein_coding	197.023	1.03386	0.260138	3.97428	7.05938e-05	0.00265156	-1.03386
ENSGR0000124333.15	VAMP7	protein_coding	197.023	1.03386	0.260138	3.97428	7.05938e-05	0.00265156	-1.03386
ENSG00000198755.10	RPL10A	protein_coding	907.042	1.34057	0.337606	3.97081	7.16272e-05	0.00268711	-1.34057
ENSG00000145555.14	MYO10	protein_coding	1488.5	0.578599	0.145733	3.97028	7.17882e-05	0.00268988	-0.578599
ENSG00000169203.16	RP11-231C14.4	protein_coding	57.5605	1.31565	0.331511	3.96864	7.22835e-05	0.00270052	-1.31565
ENSG00000105698.15	USF2	protein_coding	266.057	0.867224	0.21852	3.96863	7.22856e-05	0.00270052	-0.867224
ENSG00000212747.4	FAM127C	protein_coding	141.792	1.70751	0.43027	3.96847	7.23345e-05	0.00270052	-1.70751
ENSG00000100216.5	TOMM22	protein_coding	749.533	1.11182	0.280202	3.96791	7.25072e-05	0.00270369	-1.11182
ENSG00000117151.12	CTBS	protein_coding	342.19	0.953899	0.240474	3.96674	7.28616e-05	0.00271363	-0.953899
ENSG00000175701.10	LINC00116	protein_coding	279.242	1.41336	0.356359	3.96612	7.30532e-05	0.00271749	-1.41336
ENSG00000071994.10	PDCD2	protein_coding	688.299	1.22451	0.308967	3.96322	7.39441e-05	0.00274732	-1.22451
ENSG00000214753.2	HNRNPUL2	protein_coding	43.7765	1.88966	0.47695	3.96196	7.43358e-05	0.00275855	-1.88966
ENSG00000196683.10	TOMM7	protein_coding	895.904	1.14861	0.290135	3.95887	7.53042e-05	0.00278949	-1.14861
ENSG00000166881.9	NEMP1	protein_coding	146.417	-0.809167	0.204401	-3.95873	7.53501e-05	0.00278949	0.809167
ENSG00000089048.14	ESF1	protein_coding	2334.37	1.32092	0.334257	3.95181	7.75628e-05	0.00286797	-1.32092
ENSG00000135334.8	AKIRIN2	protein_coding	238.657	1.29685	0.328252	3.95076	7.79024e-05	0.00287708	-1.29685
ENSG00000143486.15	EIF2D	protein_coding	314.666	1.02763	0.260235	3.94886	7.8524e-05	0.00289657	-1.02763
ENSG00000167792.11	NDUFV1	protein_coding	706.898	1.10678	0.280521	3.94545	7.96489e-05	0.00293456	-1.10678
ENSG00000180543.4	TSPYL5	protein_coding	174.946	1.02085	0.258849	3.94379	8.02023e-05	0.00294973	-1.02085
ENSG00000188536.12	HBA2	protein_coding	40.7356	1.51227	0.383469	3.94365	8.02516e-05	0.00294973	-1.51227
ENSG00000198355.4	PIM3	protein_coding	121.805	1.27642	0.323879	3.94103	8.11319e-05	0.00297853	-1.27642
ENSG00000105185.11	PDCD5	protein_coding	1213.89	1.36031	0.345405	3.93829	8.20646e-05	0.0030092	-1.36031
ENSG00000170906.15	NDUFA3	protein_coding	821.352	1.17855	0.299404	3.93632	8.27393e-05	0.00302862	-1.17855
ENSG00000071051.13	NCK2	protein_coding	230.55	0.837647	0.212807	3.93618	8.27905e-05	0.00302862	-0.837647
ENSG00000126945.8	HNRNPH2	protein_coding	577.164	1.05454	0.268067	3.93387	8.35894e-05	0.00305423	-1.05454
ENSG00000165861.13	ZFYVE1	protein_coding	255.272	-0.633284	0.161	-3.93345	8.3737e-05	0.0030558	0.633284
ENSG00000087088.19	BAX	protein_coding	362.431	0.834192	0.212091	3.93318	8.38304e-05	0.0030558	-0.834192
ENSG00000110321.15	EIF4G2	protein_coding	5352.02	1.04313	0.26562	3.92717	8.59523e-05	0.00312791	-1.04313
ENSG00000132522.15	GPS2	protein_coding	492.29	1.22997	0.313209	3.927	8.60111e-05	0.00312791	-1.22997
ENSG00000168515.3	SCGB1D1	protein_coding	10.8234	-3.7713	0.960354	-3.92699	8.60153e-05	NA	3.7713
ENSG00000142694.6	EVA1B	protein_coding	129.68	1.39917	0.356406	3.92576	8.6456e-05	0.00314039	-1.39917
ENSG00000167699.13	GLOD4	protein_coding	291.783	0.929107	0.236827	3.92314	8.74018e-05	0.00317101	-0.929107
ENSG00000088930.7	XRN2	protein_coding	448.256	1.24834	0.318274	3.92221	8.77412e-05	0.00317959	-1.24834
ENSG00000107338.9	SHB	protein_coding	108.391	1.46556	0.373705	3.92171	8.79218e-05	0.0031824	-1.46556
ENSG00000169564.6	PCBP1	protein_coding	466.957	1.22527	0.31247	3.92124	8.80934e-05	0.00318488	-1.22527
ENSG00000115641.18	FHL2	protein_coding	1009.82	1.11246	0.283779	3.92015	8.8495e-05	0.00319565	-1.11246
ENSG00000184785.5	SMIM10	protein_coding	76.0227	-1.13392	0.289299	-3.91954	8.87163e-05	0.00319962	1.13392
ENSG00000277053.4	GTF2IP1	transcribed_unprocessed_pseudogene	335.297	0.64475	0.164507	3.91928	8.88121e-05	0.00319962	-0.64475
ENSG00000114503.10	NCBP2	protein_coding	562.392	1.06584	0.27214	3.91653	8.98327e-05	0.00323262	-1.06584
ENSG00000123144.10	C19orf43	protein_coding	426.958	1.20786	0.308476	3.91557	9.01896e-05	0.00324168	-1.20786
ENSG00000143401.14	ANP32E	protein_coding	1718.25	1.18821	0.30378	3.91143	9.17525e-05	0.00329402	-1.18821
ENSG00000178035.11	IMPDH2	protein_coding	331.779	0.908825	0.232403	3.91056	9.20821e-05	0.0032985	-0.908825
ENSG00000165609.12	NUDT5	protein_coding	244.894	1.1665	0.298307	3.91041	9.21405e-05	0.0032985	-1.1665
ENSG00000119929.12	CUTC	protein_coding	271.781	1.19512	0.305636	3.91026	9.21978e-05	0.0032985	-1.19512
ENSG00000107223.12	EDF1	protein_coding	755.39	1.29825	0.332041	3.90992	9.23281e-05	0.00329934	-1.29825
ENSG00000167815.11	PRDX2	protein_coding	167.415	1.04015	0.26612	3.90855	9.28504e-05	0.00331069	-1.04015
ENSG00000118418.14	HMGN3	protein_coding	274.69	1.13755	0.291043	3.90853	9.28602e-05	0.00331069	-1.13755
ENSG00000071564.14	TCF3	protein_coding	159.371	1.15	0.29428	3.90785	9.31227e-05	0.00331327	-1.15
ENSG00000102316.16	MAGED2	protein_coding	201.514	1.07225	0.274389	3.90778	9.31471e-05	0.00331327	-1.07225
ENSG00000219200.11	RNASEK	protein_coding	555.405	1.17589	0.301007	3.90651	9.3638e-05	0.0033269	-1.17589
ENSG00000134248.13	LAMTOR5	protein_coding	681.179	1.28204	0.328431	3.90352	9.48033e-05	0.00336362	-1.28204
ENSG00000271303.1	SRXN1	protein_coding	281.52	1.04911	0.268774	3.9033	9.48896e-05	0.00336362	-1.04911
ENSG00000177697.17	CD151	protein_coding	670.105	0.677902	0.173885	3.89856	9.6765e-05	0.00342617	-0.677902
ENSG00000204308.7	RNF5	protein_coding	389.578	1.20992	0.310432	3.89752	9.7181e-05	0.00343696	-1.20992
ENSG00000245910.8	SNHG6	processed_transcript	211.512	1.36384	0.350206	3.89439	9.84464e-05	0.00347541	-1.36384
ENSG00000182774.10	RPS17	protein_coding	2101.37	1.34598	0.34563	3.89427	9.84935e-05	0.00347541	-1.34598
ENSG00000196302.5	RP11-497H16.5	unprocessed_pseudogene	37.087	-1.41388	0.36334	-3.89134	9.96911e-05	0.00351366	1.41388
ENSG00000177600.8	RPLP2	protein_coding	3424.09	1.29228	0.332117	3.89105	9.98106e-05	0.00351386	-1.29228
ENSG00000205220.11	PSMB10	protein_coding	203.897	1.46975	0.377777	3.89053	0.000100025	0.0035174	-1.46975
ENSG00000142409.5	ZNF787	protein_coding	76.4147	1.72647	0.443833	3.8899	0.000100284	0.00352248	-1.72647
ENSG00000143612.18	C1orf43	protein_coding	1245.03	0.981625	0.252395	3.88924	0.000100557	0.00352806	-0.981625
ENSG00000175334.7	BANF1	protein_coding	1226.79	1.31022	0.336989	3.88802	0.000101065	0.00354186	-1.31022
ENSG00000204673.10	AKT1S1	protein_coding	222.072	1.22065	0.314074	3.88651	0.000101697	0.00355814	-1.22065
ENSG00000153130.17	SCOC	protein_coding	181.196	1.32909	0.34199	3.88636	0.00010176	0.00355814	-1.32909
ENSG00000005022.5	SLC25A5	protein_coding	2019.22	1.28864	0.331856	3.88312	0.000103127	0.00359824	-1.28864
ENSG00000168724.14	DNAJC21	protein_coding	572.194	0.907201	0.233629	3.88308	0.00010314	0.00359824	-0.907201
ENSG00000175793.11	SFN	protein_coding	186.893	1.1131	0.28681	3.88097	0.000104042	0.00362563	-1.1131
ENSG00000179403.11	VWA1	protein_coding	212.344	1.59252	0.410431	3.88011	0.000104409	0.00363429	-1.59252
ENSG00000125148.6	MT2A	protein_coding	3837	1.30714	0.336942	3.87942	0.000104708	0.00363997	-1.30714
ENSG00000168056.14	LTBP3	protein_coding	466.828	0.687371	0.177207	3.87892	0.00010492	0.00363997	-0.687371
ENSG00000070756.13	PABPC1	protein_coding	5125.85	1.2992	0.334939	3.87891	0.000104925	0.00363997	-1.2992
ENSG00000241837.6	ATP5O	protein_coding	821.628	1.20975	0.311957	3.87795	0.000105339	0.00365023	-1.20975
ENSG00000253368.3	TRNP1	protein_coding	242.496	1.30966	0.337923	3.87563	0.000106349	0.00368108	-1.30966
ENSG00000258730.1	ITPK1-AS1	antisense	200.119	-0.66752	0.172294	-3.87432	0.000106924	0.00369637	0.66752
ENSG00000104904.12	OAZ1	protein_coding	3176.15	1.24266	0.320763	3.87408	0.00010703	0.00369637	-1.24266
ENSG00000234456.7	MAGI2-AS3	processed_transcript	356.411	0.826405	0.2134	3.87256	0.000107697	0.00371525	-0.826405
ENSG00000245694.8	CRNDE	lincRNA	205.569	1.28202	0.331151	3.87143	0.000108201	0.00372845	-1.28202
ENSG00000277498.1	RP11-681L4.2	unprocessed_pseudogene	74.1715	-1.20874	0.312275	-3.87075	0.000108502	0.00373466	1.20874
ENSG00000256060.2	TRAPPC2P1	protein_coding	120.751	1.22028	0.31532	3.86998	0.000108846	0.00374236	-1.22028
ENSG00000204272.11	LINC01420	protein_coding	335.839	1.4289	0.369296	3.86925	0.000109173	0.00374939	-1.4289
ENSG00000174428.16	GTF2IRD2B	protein_coding	785.306	0.808606	0.209021	3.86854	0.00010949	0.00375611	-0.808606
ENSG00000071537.13	SEL1L	protein_coding	152.336	-0.898681	0.232355	-3.86771	0.000109863	0.00376473	0.898681
ENSG00000158417.10	EIF5B	protein_coding	2511.87	1.24048	0.320777	3.86711	0.000110131	0.00376974	-1.24048
ENSG00000179271.2	GADD45GIP1	protein_coding	683.855	1.2743	0.329629	3.86586	0.000110699	0.00378497	-1.2743
ENSG00000050327.14	ARHGEF5	protein_coding	291.933	0.762552	0.197276	3.86541	0.000110901	0.00378768	-0.762552
ENSG00000124614.13	RPS10	protein_coding	1943.38	1.23714	0.320104	3.8648	0.000111183	0.00379311	-1.23714
ENSG00000125356.6	NDUFA1	protein_coding	2640.67	1.27458	0.32983	3.86435	0.000111386	0.00379585	-1.27458
ENSG00000128609.14	NDUFA5	protein_coding	648.716	0.970387	0.251197	3.86305	0.000111981	0.00381194	-0.970387
ENSG00000198406.7	BZW1P2	processed_pseudogene	22.1436	2.53537	0.656426	3.86238	0.000112289	0.00381478	-2.53537
ENSG00000106628.10	POLD2	protein_coding	862.978	1.1268	0.291741	3.86233	0.000112312	0.00381478	-1.1268
ENSG00000239264.8	TXNDC5	protein_coding	423.019	1.07411	0.278129	3.86191	0.000112504	0.00381513	-1.07411
ENSG00000255737.2	AGAP2-AS1	antisense	71.5285	1.54506	0.400117	3.86153	0.000112679	0.00381513	-1.54506
ENSG00000198898.12	CAPZA2	protein_coding	1366.07	0.668339	0.173077	3.8615	0.000112693	0.00381513	-0.668339
ENSG00000126524.9	SBDS	protein_coding	498.774	1.11595	0.28906	3.86062	0.000113097	0.00382462	-1.11595
ENSG00000164754.12	RAD21	protein_coding	465.821	0.880765	0.22824	3.85894	0.000113881	0.00384381	-0.880765
ENSG00000154723.12	ATP5J	protein_coding	581.105	1.33321	0.345492	3.85887	0.000113914	0.00384381	-1.33321
ENSG00000172586.7	CHCHD1	protein_coding	273.759	1.23282	0.319633	3.85698	0.000114798	0.00386943	-1.23282
ENSG00000102038.15	SMARCA1	protein_coding	300.407	0.92469	0.239887	3.85468	0.000115879	0.0039016	-0.92469
ENSG00000185989.10	RASA3	protein_coding	93.8804	1.16665	0.302693	3.85424	0.000116089	0.00390442	-1.16665
ENSG00000242616.3	GNG10	protein_coding	358.979	1.40095	0.363509	3.85397	0.000116216	0.00390444	-1.40095
ENSG00000120837.7	NFYB	protein_coding	232.891	1.15261	0.299217	3.85209	0.000117113	0.00393029	-1.15261
ENSG00000103490.13	PYCARD	protein_coding	127.69	1.38205	0.3589	3.85078	0.000117743	0.00394714	-1.38205
ENSG00000198034.10	RPS4X	protein_coding	1200.64	1.28098	0.332839	3.84866	0.000118765	0.00397709	-1.28098
ENSG00000106245.9	BUD31	protein_coding	669.708	1.04989	0.272828	3.84819	0.000118994	0.00398043	-1.04989
ENSG00000169964.5	TMEM42	protein_coding	114.074	1.49224	0.387865	3.84733	0.000119412	0.00399008	-1.49224
ENSG00000105372.6	RPS19	protein_coding	3382.3	1.29816	0.337637	3.84484	0.00012063	0.00402457	-1.29816
ENSG00000204386.10	NEU1	protein_coding	341.372	-0.735733	0.191363	-3.84469	0.000120705	0.00402457	0.735733
ENSG00000273590.4	SMIM11B	protein_coding	313.326	1.02838	0.267531	3.84398	0.000121056	0.00403194	-1.02838
ENSG00000152219.4	ARL14EP	protein_coding	150.495	0.804527	0.209324	3.84345	0.000121316	0.00403623	-0.804527
ENSG00000089693.10	MLF2	protein_coding	591.043	1.08411	0.28233	3.83985	0.000123108	0.00409144	-1.08411
ENSG00000136717.14	BIN1	protein_coding	180.222	1.08585	0.282869	3.83871	0.000123682	0.00410068	-1.08585
ENSG00000116670.14	MAD2L2	protein_coding	569.025	1.1382	0.296508	3.8387	0.000123688	0.00410068	-1.1382
ENSG00000185201.16	IFITM2	protein_coding	426.483	0.994524	0.259091	3.83851	0.000123784	0.00410068	-0.994524
ENSG00000137288.9	UQCC2	protein_coding	507.337	1.2744	0.332155	3.83676	0.000124667	0.0041255	-1.2744
ENSG00000256642.1	LINC00273	lincRNA	207.229	0.93198	0.242974	3.83572	0.000125195	0.00413853	-0.93198
ENSG00000272620.1	AFAP1-AS1	antisense	187.029	1.20168	0.313325	3.83526	0.00012543	0.00414186	-1.20168
ENSG00000197747.8	S100A10	protein_coding	3428.87	1.28006	0.333801	3.83481	0.000125663	0.00414513	-1.28006
ENSG00000106330.11	MOSPD3	protein_coding	88.9324	1.48907	0.388359	3.83425	0.000125946	0.00415005	-1.48907
ENSG00000148303.16	RPL7A	protein_coding	1140.07	1.2287	0.32074	3.83083	0.000127714	0.00420037	-1.2287
ENSG00000070423.17	RNF126	protein_coding	193.701	1.36193	0.355524	3.83076	0.000127746	0.00420037	-1.36193
ENSG00000179010.14	MRFAP1	protein_coding	732.535	1.22264	0.319466	3.82714	0.000129643	0.00425278	-1.22264
ENSG00000160201.11	U2AF1	protein_coding	804.486	1.0798	0.282153	3.827	0.000129716	0.00425278	-1.0798
ENSG00000198931.10	APRT	protein_coding	1083.97	1.23201	0.321939	3.82684	0.000129796	0.00425278	-1.23201
ENSG00000174903.14	RAB1B	protein_coding	182.79	1.12722	0.294586	3.82646	0.00013	0.00425278	-1.12722
ENSG00000254772.9	EEF1G	protein_coding	2427.79	1.26076	0.32949	3.8264	0.000130028	0.00425278	-1.26076
ENSG00000148291.9	SURF2	protein_coding	105.249	1.17915	0.308193	3.82602	0.000130229	0.00425296	-1.17915
ENSG00000175482.8	POLD4	protein_coding	676.307	1.24895	0.326448	3.82587	0.000130309	0.00425296	-1.24895
ENSG00000064607.16	SUGP2	protein_coding	413.028	0.611532	0.159862	3.82536	0.000130579	0.00425727	-0.611532
ENSG00000116747.12	TROVE2	protein_coding	478.436	0.785815	0.205518	3.82359	0.000131524	0.00428077	-0.785815
ENSG00000172009.14	THOP1	protein_coding	374.248	1.13377	0.29654	3.82333	0.000131662	0.00428077	-1.13377
ENSG00000171159.4	C9orf16	protein_coding	163.398	1.44488	0.377921	3.82323	0.000131716	0.00428077	-1.44488
ENSG00000157778.8	PSMG3	protein_coding	347.892	0.950512	0.248894	3.81894	0.000134025	0.00434718	-0.950512
ENSG00000176720.4	BOK	protein_coding	211.562	1.36128	0.356459	3.81891	0.000134041	0.00434718	-1.36128
ENSG00000168884.14	TNIP2	protein_coding	359.735	1.15801	0.303303	3.81799	0.000134544	0.0043589	-1.15801
ENSG00000103145.10	HCFC1R1	protein_coding	191.718	1.48271	0.388466	3.81682	0.00013518	0.00437494	-1.48271
ENSG00000106554.11	CHCHD3	protein_coding	548.042	0.986391	0.258658	3.81349	0.000137016	0.00442972	-0.986391
ENSG00000155099.7	TMEM55A	protein_coding	193.5	1.28644	0.337421	3.81258	0.000137524	0.00444148	-1.28644
ENSG00000065518.7	NDUFB4	protein_coding	927.624	1.17956	0.309848	3.80688	0.00014073	0.00453841	-1.17956
ENSG00000186468.12	RPS23	protein_coding	2343.89	1.28699	0.338103	3.80651	0.00014094	0.00453841	-1.28699
ENSG00000100348.9	TXN2	protein_coding	628.757	1.11692	0.293426	3.80647	0.000140966	0.00453841	-1.11692
ENSG00000261455.1	LINC01003	lincRNA	17.1767	1.81725	0.477506	3.80571	0.000141399	0.00454759	-1.81725
ENSG00000164104.11	HMGB2	protein_coding	459.253	1.31918	0.346698	3.80497	0.000141819	0.00455402	-1.31918
ENSG00000235411.1	AC007041.2	processed_pseudogene	63.2766	-1.31365	0.345257	-3.80484	0.000141894	0.00455402	1.31365
ENSG00000107679.14	PLEKHA1	protein_coding	1753.98	0.913236	0.240087	3.80378	0.000142506	0.0045653	-0.913236
ENSG00000261115.5	TMEM178B	protein_coding	97.0283	1.33655	0.351379	3.80372	0.000142541	0.0045653	-1.33655
ENSG00000143258.15	USP21	protein_coding	140.582	1.1626	0.30578	3.80208	0.000143485	0.00459078	-1.1626
ENSG00000100439.10	ABHD4	protein_coding	35.6938	-2.14937	0.565385	-3.8016	0.000143765	0.0045908	2.14937
ENSG00000137309.19	HMGA1	protein_coding	1398.02	1.13012	0.297277	3.80157	0.000143783	0.0045908	-1.13012
ENSG00000099341.11	PSMD8	protein_coding	1889.52	1.14668	0.301665	3.80117	0.000144016	0.00459347	-1.14668
ENSG00000153395.9	LPCAT1	protein_coding	128.813	0.813695	0.214097	3.80059	0.00014435	0.00459889	-0.813695
ENSG00000274750.2	HIST1H3E	protein_coding	48.7472	1.1124	0.292708	3.80036	0.000144483	0.00459889	-1.1124
ENSG00000136522.13	MRPL47	protein_coding	360.161	1.02017	0.268497	3.79957	0.000144945	0.00460556	-1.02017
ENSG00000272779.1	LL22NC03-80A10.6	transcribed_unprocessed_pseudogene	77.9139	1.50092	0.395031	3.7995	0.000144991	0.00460556	-1.50092
ENSG00000175390.12	EIF3F	protein_coding	1475.45	1.18985	0.313195	3.79908	0.000145234	0.00460854	-1.18985
ENSG00000149136.8	SSRP1	protein_coding	458.674	1.36442	0.359221	3.79827	0.000145711	0.00461893	-1.36442
ENSG00000203879.11	GDI1	protein_coding	466.307	0.907803	0.239042	3.79767	0.000146061	0.00462526	-0.907803
ENSG00000142949.16	PTPRF	protein_coding	268.82	-0.682524	0.179768	-3.7967	0.000146637	0.00463874	0.682524
ENSG00000178741.11	COX5A	protein_coding	1153.47	1.25114	0.32965	3.79536	0.000147432	0.00465913	-1.25114
ENSG00000119403.13	PHF19	protein_coding	496.146	1.34161	0.353543	3.79475	0.000147791	0.0046657	-1.34161
ENSG00000161981.10	SNRNP25	protein_coding	712.012	1.29822	0.342157	3.79421	0.000148116	0.00467117	-1.29822
ENSG00000141552.17	ANAPC11	protein_coding	1089.75	1.2503	0.329738	3.79179	0.000149564	0.00471203	-1.2503
ENSG00000237190.3	CDKN2AIPNL	protein_coding	296.674	1.13433	0.299221	3.79094	0.000150077	0.00472336	-1.13433
ENSG00000187953.10	PMS2CL	transcribed_unprocessed_pseudogene	512.043	-0.648413	0.171055	-3.79066	0.000150245	0.00472384	0.648413
ENSG00000140319.10	SRP14	protein_coding	1474.57	1.14745	0.302802	3.78945	0.000150984	0.00474225	-1.14745
ENSG00000105655.18	ISYNA1	protein_coding	316.525	1.18178	0.311922	3.78869	0.000151444	0.00475185	-1.18178
ENSG00000173207.12	CKS1B	protein_coding	1340.59	1.22828	0.324506	3.78508	0.000153657	0.00481641	-1.22828
ENSG00000197785.13	ATAD3A	protein_coding	164.124	0.92532	0.244521	3.78422	0.000154191	0.00482824	-0.92532
ENSG00000185340.15	GAS2L1	protein_coding	156.801	1.00878	0.266603	3.78384	0.000154426	0.00483072	-1.00878
ENSG00000262271.1	CTD-2535P7.1	processed_pseudogene	84.8623	-1.14391	0.302359	-3.78327	0.000154781	0.00483692	1.14391
ENSG00000072506.12	HSD17B10	protein_coding	725.449	1.23656	0.32692	3.78246	0.000155283	0.00484518	-1.23656
ENSG00000126456.15	IRF3	protein_coding	292.788	0.945615	0.250008	3.78234	0.00015536	0.00484518	-0.945615
ENSG00000187999.4	HNRNPA1P61	processed_pseudogene	12.3435	-2.5382	0.671074	-3.78229	0.00015539	NA	2.5382
ENSG00000147123.10	NDUFB11	protein_coding	533.723	1.19129	0.315062	3.78112	0.000156123	0.00486407	-1.19129
ENSG00000179950.13	PUF60	protein_coding	842.413	0.971874	0.257257	3.77784	0.000158195	0.00492366	-0.971874
ENSG00000126768.12	TIMM17B	protein_coding	495.608	0.976411	0.258514	3.77702	0.000158717	0.00493492	-0.976411
ENSG00000161203.13	AP2M1	protein_coding	1519.62	1.12601	0.298345	3.77417	0.000160539	0.00498657	-1.12601
ENSG00000086712.12	TXLNG	protein_coding	33.4327	1.30736	0.346548	3.77252	0.000161608	0.00501471	-1.30736
ENSG00000126088.12	UROD	protein_coding	363.855	1.28519	0.340752	3.77165	0.000162173	0.00502721	-1.28519
ENSG00000119408.16	NEK6	protein_coding	353.58	1.23214	0.326766	3.77073	0.000162773	0.00503574	-1.23214
ENSG00000099337.4	KCNK6	protein_coding	3635.06	0.745293	0.197671	3.77038	0.000162998	0.00503574	-0.745293
ENSG00000095906.16	NUBP2	protein_coding	632.001	1.05026	0.278557	3.77034	0.000163025	0.00503574	-1.05026
ENSG00000147813.15	NAPRT	protein_coding	80.6158	1.33552	0.35423	3.77022	0.000163101	0.00503574	-1.33552
ENSG00000104983.8	CCDC61	protein_coding	55.2032	1.62269	0.430474	3.76953	0.000163552	0.00504462	-1.62269
ENSG00000142937.11	RPS8	protein_coding	1709.3	1.18449	0.314278	3.76893	0.000163948	0.0050518	-1.18449
ENSG00000136490.8	LIMD2	protein_coding	30.9512	1.65322	0.438803	3.76757	0.000164847	0.0050734	-1.65322
ENSG00000204387.12	C6orf48	protein_coding	436.306	0.959783	0.254769	3.76727	0.000165045	0.0050734	-0.959783
ENSG00000198900.5	TOP1	protein_coding	288.04	0.861445	0.228675	3.76712	0.000165142	0.0050734	-0.861445
ENSG00000106211.8	HSPB1	protein_coding	1135.52	1.14022	0.30272	3.76659	0.000165493	0.00507426	-1.14022
ENSG00000113558.18	SKP1	protein_coding	2057.53	1.15034	0.305409	3.76654	0.000165526	0.00507426	-1.15034
ENSG00000100387.8	RBX1	protein_coding	675.832	1.27206	0.337746	3.76633	0.000165663	0.00507426	-1.27206
ENSG00000165669.13	FAM204A	protein_coding	856.109	1.12194	0.297959	3.76543	0.000166266	0.00508766	-1.12194
ENSG00000137818.11	RPLP1	protein_coding	4965.17	1.32357	0.351594	3.76447	0.000166905	0.00510207	-1.32357
ENSG00000160213.5	CSTB	protein_coding	622.596	1.28406	0.341121	3.76422	0.000167067	0.00510207	-1.28406
ENSG00000100490.9	CDKL1	protein_coding	260.818	-0.842639	0.223957	-3.76251	0.000168216	0.00512839	0.842639
ENSG00000157335.19	CLEC18C	protein_coding	149.675	-0.830459	0.220723	-3.76244	0.000168261	0.00512839	0.830459
ENSG00000103018.16	CYB5B	protein_coding	1602.67	1.01015	0.268546	3.76154	0.000168871	0.00514192	-1.01015
ENSG00000115539.13	PDCL3	protein_coding	174.035	1.19538	0.317909	3.76014	0.00016982	0.00516571	-1.19538
ENSG00000260874.5	RP11-715J22.4	lincRNA	15.5183	-2.48941	0.662127	-3.75971	0.000170107	0.00516935	2.48941
ENSG00000188015.9	S100A3	protein_coding	88.713	1.68479	0.448146	3.75946	0.000170278	0.00516944	-1.68479
ENSG00000198276.13	UCKL1	protein_coding	153.419	0.888857	0.236488	3.75857	0.000170884	0.00518277	-0.888857
ENSG00000143149.12	ALDH9A1	protein_coding	162.238	0.887944	0.236585	3.75316	0.000174617	0.00529076	-0.887944
ENSG00000174444.14	RPL4	protein_coding	2234.83	1.07342	0.286046	3.7526	0.000175008	0.00529743	-1.07342
ENSG00000138777.19	PPA2	protein_coding	513.941	0.735981	0.196275	3.74974	0.000177015	0.00535293	-0.735981
ENSG00000110696.9	C11orf58	protein_coding	1113.46	0.595489	0.158835	3.7491	0.000177471	0.00536145	-0.595489
ENSG00000184508.10	HDDC3	protein_coding	113.55	1.17117	0.312556	3.74707	0.000178912	0.00539971	-1.17117
ENSG00000176871.8	WSB2	protein_coding	1150.64	1.0829	0.289138	3.74525	0.000180213	0.00543208	-1.0829
ENSG00000184363.9	PKP3	protein_coding	182.418	0.876846	0.234136	3.74503	0.000180372	0.00543208	-0.876846
ENSG00000119547.5	ONECUT2	protein_coding	122.475	1.33745	0.357144	3.74484	0.000180512	0.00543208	-1.33745
ENSG00000177613.8	CSTF2T	protein_coding	122.857	1.22689	0.328098	3.73941	0.000184453	0.00554174	-1.22689
ENSG00000149187.17	CELF1	protein_coding	1095.44	0.77478	0.207198	3.73932	0.000184515	0.00554174	-0.77478
ENSG00000132429.9	POPDC3	protein_coding	176.018	1.29443	0.346275	3.73816	0.000185375	0.00556215	-1.29443
ENSG00000078061.12	ARAF	protein_coding	192.879	1.19408	0.319482	3.73755	0.000185821	0.00556819	-1.19408
ENSG00000166851.14	PLK1	protein_coding	451.463	1.00758	0.269593	3.73739	0.000185937	0.00556819	-1.00758
ENSG00000104823.8	ECH1	protein_coding	2550.92	1.21537	0.325301	3.73614	0.000186863	0.00559051	-1.21537
ENSG00000099795.6	NDUFB7	protein_coding	459.749	1.29736	0.347312	3.73543	0.000187398	0.00560107	-1.29736
ENSG00000175416.12	CLTB	protein_coding	906.914	1.23221	0.329942	3.73462	0.000187997	0.00561354	-1.23221
ENSG00000158042.8	MRPL17	protein_coding	565.189	1.11651	0.299037	3.73367	0.000188711	0.00562942	-1.11651
ENSG00000172809.12	RPL38	protein_coding	2710.78	1.152	0.308589	3.73313	0.000189117	0.00563608	-1.152
ENSG00000111237.18	VPS29	protein_coding	665.422	1.20866	0.323991	3.73052	0.000191086	0.00568928	-1.20866
ENSG00000187051.8	RPS19BP1	protein_coding	962.159	1.28688	0.345017	3.72989	0.000191561	0.00569793	-1.28688
ENSG00000122873.11	CISD1	protein_coding	481.264	0.940097	0.252089	3.72923	0.000192069	0.00570753	-0.940097
ENSG00000146278.10	PNRC1	protein_coding	176.624	1.46616	0.393274	3.7281	0.00019293	0.00572762	-1.46616
ENSG00000196072.11	BLOC1S2	protein_coding	413.035	1.02267	0.274341	3.72773	0.000193215	0.00573057	-1.02267
ENSG00000107438.8	PDLIM1	protein_coding	776.19	1.07092	0.287308	3.72742	0.00019345	0.00573202	-1.07092
ENSG00000255284.1	AP006621.5	lincRNA	126.198	0.968278	0.259838	3.72646	0.000194184	0.00574826	-0.968278
ENSG00000160948.13	VPS28	protein_coding	298.538	1.13432	0.304451	3.7258	0.000194698	0.00575796	-1.13432
ENSG00000144591.18	GMPPA	protein_coding	290.524	1.22031	0.327553	3.72553	0.000194907	0.00575861	-1.22031
ENSG00000102572.14	STK24	protein_coding	306.169	0.832822	0.223585	3.72486	0.000195425	0.0057684	-0.832822
ENSG00000182108.9	DEXI	protein_coding	110.983	1.58336	0.425136	3.72435	0.000195817	0.00577444	-1.58336
ENSG00000157045.8	NTAN1	protein_coding	744.462	0.987651	0.265278	3.72308	0.000196805	0.00579804	-0.987651
ENSG00000164172.18	MOCS2	protein_coding	377.986	1.18962	0.319591	3.72233	0.000197392	0.00580981	-1.18962
ENSG00000210082.2	MT-RNR2	Mt_rRNA	13709.5	0.983368	0.264239	3.72151	0.000198033	0.00582224	-0.983368
ENSG00000149806.10	FAU	protein_coding	2019.87	1.23395	0.331599	3.72121	0.000198268	0.00582224	-1.23395
ENSG00000175395.15	ZNF25	protein_coding	52.2122	1.36305	0.366307	3.72107	0.000198381	0.00582224	-1.36305
ENSG00000149761.8	NUDT22	protein_coding	410.794	1.2078	0.324648	3.72035	0.000198948	0.00583335	-1.2078
ENSG00000090372.14	STRN4	protein_coding	221.766	0.802974	0.215855	3.71997	0.000199246	0.00583655	-0.802974
ENSG00000275215.1	RNA5-8S5	rRNA	42.304	1.16379	0.313013	3.71802	0.000200788	0.00585948	-1.16379
ENSG00000277739.1	RNA5-8S5	rRNA	42.304	1.16379	0.313013	3.71802	0.000200788	0.00585948	-1.16379
ENSG00000278189.1	RNA5-8S5	rRNA	42.304	1.16379	0.313013	3.71802	0.000200788	0.00585948	-1.16379
ENSG00000278233.1	RNA5-8S5	rRNA	42.304	1.16379	0.313013	3.71802	0.000200788	0.00585948	-1.16379
ENSG00000186132.14	C2orf76	protein_coding	115.203	1.34261	0.361182	3.71725	0.000201399	0.00586691	-1.34261
ENSG00000171314.8	PGAM1	protein_coding	3147.93	1.13983	0.306634	3.71723	0.000201423	0.00586691	-1.13983
ENSG00000243279.3	PRAF2	protein_coding	100.368	1.34078	0.360788	3.71627	0.000202186	0.0058836	-1.34078
ENSG00000100138.13	SNU13	protein_coding	581.184	1.19616	0.321935	3.71554	0.000202771	0.00589507	-1.19616
ENSG00000123091.4	RNF11	protein_coding	392.996	1.18015	0.317671	3.71501	0.000203194	0.0059018	-1.18015
ENSG00000198157.10	HMGN5	protein_coding	391.599	1.10565	0.297691	3.71409	0.00020394	0.0059089	-1.10565
ENSG00000166090.8	IL25	protein_coding	31.0116	-1.52456	0.410484	-3.71405	0.000203969	0.0059089	1.52456
ENSG00000185651.14	UBE2L3	protein_coding	595.102	1.08852	0.293092	3.71391	0.00020408	0.0059089	-1.08852
ENSG00000104522.15	TSTA3	protein_coding	280.059	1.13655	0.306038	3.71376	0.000204204	0.0059089	-1.13655
ENSG00000160813.6	PPP1R35	protein_coding	149.803	1.44091	0.388033	3.71337	0.000204517	0.00591243	-1.44091
ENSG00000179262.9	RAD23A	protein_coding	495.409	0.845633	0.227847	3.7114	0.000206116	0.00595306	-0.845633
ENSG00000110492.15	MDK	protein_coding	301.235	1.19614	0.322342	3.71078	0.000206621	0.00596208	-1.19614
ENSG00000106028.10	SSBP1	protein_coding	1426.29	1.2066	0.325214	3.71017	0.000207124	0.00597101	-1.2066
ENSG00000198816.5	ZNF358	protein_coding	62.8938	1.55761	0.42	3.7086	0.00020841	0.00600249	-1.55761
ENSG00000171307.18	ZDHHC16	protein_coding	430.089	1.01197	0.272958	3.70741	0.000209388	0.00602503	-1.01197
ENSG00000164405.10	UQCRQ	protein_coding	1291.96	1.24329	0.335385	3.70704	0.000209694	0.00602823	-1.24329
ENSG00000111832.12	RWDD1	protein_coding	835.893	1.06705	0.28791	3.7062	0.000210395	0.0060374	-1.06705
ENSG00000116285.12	ERRFI1	protein_coding	483.258	1.00987	0.272493	3.70603	0.00021053	0.0060374	-1.00987
ENSG00000160818.16	GPATCH4	protein_coding	914.235	0.954108	0.257467	3.70575	0.000210763	0.0060374	-0.954108
ENSG00000100225.17	FBXO7	protein_coding	397.119	1.17143	0.316116	3.70571	0.000210796	0.0060374	-1.17143
ENSG00000185883.11	ATP6V0C	protein_coding	238.038	1.07272	0.289515	3.70523	0.000211196	0.00604327	-1.07272
ENSG00000169689.14	STRA13	protein_coding	842.129	1.29147	0.348627	3.70444	0.000211857	0.00605657	-1.29147
ENSG00000205277.9	MUC12	protein_coding	334.651	1.34198	0.362495	3.70206	0.000213853	0.00610796	-1.34198
ENSG00000150753.11	CCT5	protein_coding	1822.32	0.980974	0.265038	3.70126	0.00021453	0.00612163	-0.980974
ENSG00000111450.13	STX2	protein_coding	255.518	1.21107	0.32723	3.70098	0.000214771	0.00612285	-1.21107
ENSG00000130313.6	PGLS	protein_coding	334.125	0.912667	0.246624	3.70064	0.000215059	0.00612541	-0.912667
ENSG00000189060.5	H1F0	protein_coding	267.822	1.29133	0.348993	3.70014	0.000215477	0.00613167	-1.29133
ENSG00000247596.8	TWF2	protein_coding	161.518	1.48378	0.40108	3.69947	0.000216053	0.00614238	-1.48378
ENSG00000198258.10	UBL5	protein_coding	1134.38	1.21251	0.327832	3.69858	0.00021681	0.00615478	-1.21251
ENSG00000134330.18	IAH1	protein_coding	734.093	0.973699	0.26327	3.69849	0.000216887	0.00615478	-0.973699
ENSG00000169957.9	ZNF768	protein_coding	280.873	1.18675	0.321031	3.69667	0.000218449	0.00619339	-1.18675
ENSG00000168710.17	AHCYL1	protein_coding	446.728	0.846464	0.229018	3.69606	0.000218975	0.00620261	-0.846464
ENSG00000123143.12	PKN1	protein_coding	318.935	0.737975	0.19974	3.69467	0.000220175	0.00623088	-0.737975
ENSG00000162191.13	UBXN1	protein_coding	273.445	1.05776	0.286481	3.69227	0.000222259	0.00627799	-1.05776
ENSG00000159210.9	SNF8	protein_coding	1723.89	1.10293	0.298714	3.69225	0.000222277	0.00627799	-1.10293
ENSG00000143549.19	TPM3	protein_coding	2040.63	0.898728	0.243422	3.69206	0.000222449	0.00627799	-0.898728
ENSG00000073169.13	SELO	protein_coding	65.5973	1.47848	0.400475	3.6918	0.000222669	0.00627844	-1.47848
ENSG00000183283.15	DAZAP2	protein_coding	934.104	1.17776	0.319114	3.69071	0.000223633	0.00629988	-1.17776
ENSG00000123200.16	ZC3H13	protein_coding	3103.68	1.13287	0.30708	3.68918	0.000224976	0.00633194	-1.13287
ENSG00000146242.8	TPBG	protein_coding	87.759	1.06506	0.288752	3.6885	0.000225576	0.00634305	-1.06506
ENSG00000158864.12	NDUFS2	protein_coding	576.461	0.631172	0.171167	3.68746	0.0002265	0.00636324	-0.631172
ENSG00000182552.14	RWDD4	protein_coding	304.077	0.994397	0.26975	3.68637	0.000227478	0.00638488	-0.994397
ENSG00000139684.13	ESD	protein_coding	344.907	1.10944	0.300988	3.68598	0.000227828	0.0063889	-1.10944
ENSG00000173581.7	CCDC106	protein_coding	113.389	1.45704	0.395324	3.68569	0.00022808	0.00639018	-1.45704
ENSG00000100991.11	TRPC4AP	protein_coding	227.25	0.702607	0.190754	3.68331	0.000230228	0.00644451	-0.702607
ENSG00000119185.12	ITGB1BP1	protein_coding	1132.77	1.32655	0.360348	3.6813	0.000232044	0.00646646	-1.32655
ENSG00000275209.1	FP236383.4	miRNA	1084.09	1.24317	0.337711	3.68116	0.000232171	0.00646646	-1.24317
ENSG00000277644.1	FP236383.12	miRNA	1084.09	1.24317	0.337711	3.68116	0.000232171	0.00646646	-1.24317
ENSG00000278597.1	FP671120.7	miRNA	1084.09	1.24317	0.337711	3.68116	0.000232171	0.00646646	-1.24317
ENSG00000101084.16	C20orf24	protein_coding	822.557	1.13921	0.309479	3.68108	0.000232252	0.00646646	-1.13921
ENSG00000146085.7	MUT	protein_coding	82.5498	0.975571	0.265034	3.68092	0.00023239	0.00646646	-0.975571
ENSG00000107937.18	GTPBP4	protein_coding	598.902	0.854323	0.232101	3.68083	0.000232478	0.00646646	-0.854323
ENSG00000249104.2	USP17L17	protein_coding	5.98344	-5.8343	1.58584	-3.67899	0.00023416	NA	5.8343
ENSG00000125818.17	PSMF1	protein_coding	617.194	1.0671	0.290086	3.67858	0.000234535	0.00651779	-1.0671
ENSG00000183621.15	ZNF438	protein_coding	70.1896	0.982808	0.26728	3.67707	0.000235929	0.00654552	-0.982808
ENSG00000105619.13	TFPT	protein_coding	83.1054	1.22889	0.334226	3.67682	0.00023616	0.00654552	-1.22889
ENSG00000125877.12	ITPA	protein_coding	258.762	0.890124	0.242091	3.67681	0.000236169	0.00654552	-0.890124
ENSG00000129038.15	LOXL1	protein_coding	159.761	1.42936	0.388988	3.67455	0.000238265	0.00659348	-1.42936
ENSG00000092978.10	GPATCH2	protein_coding	282.898	-0.834991	0.227252	-3.6743	0.000238504	0.00659348	0.834991
ENSG00000177106.14	EPS8L2	protein_coding	153.233	0.746391	0.203141	3.67426	0.00023854	0.00659348	-0.746391
ENSG00000137154.12	RPS6	protein_coding	1089.02	1.14623	0.31199	3.67394	0.000238837	0.00659579	-1.14623
ENSG00000164587.11	RPS14	protein_coding	3751.69	1.24868	0.339949	3.67313	0.000239601	0.00661097	-1.24868
ENSG00000163466.15	ARPC2	protein_coding	2372.74	0.884	0.240716	3.67238	0.000240304	0.00662446	-0.884
ENSG00000186184.15	POLR1D	protein_coding	152.918	1.14932	0.313012	3.67181	0.000240837	0.00662849	-1.14932
ENSG00000255339.6	RP11-411B6.6	protein_coding	56.4919	1.09122	0.297207	3.67157	0.000241061	0.00662849	-1.09122
ENSG00000214941.7	ZSWIM7	protein_coding	259.321	0.79744	0.217195	3.67154	0.000241094	0.00662849	-0.79744
ENSG00000068438.14	FTSJ1	protein_coding	177.658	1.10147	0.300089	3.6705	0.000242078	0.00663919	-1.10147
ENSG00000116459.10	ATP5F1	protein_coding	884.333	1.30148	0.35458	3.67049	0.000242087	0.00663919	-1.30148
ENSG00000124733.3	MEA1	protein_coding	918.842	1.24442	0.339046	3.67037	0.0002422	0.00663919	-1.24442
ENSG00000127418.14	FGFRL1	protein_coding	160.398	1.15761	0.315412	3.67015	0.000242412	0.00663919	-1.15761
ENSG00000136942.14	RPL35	protein_coding	1173.24	1.25183	0.341119	3.66979	0.000242753	0.00663919	-1.25183
ENSG00000187109.13	NAP1L1	protein_coding	1451.98	0.83654	0.227955	3.66976	0.000242774	0.00663919	-0.83654
ENSG00000106537.7	TSPAN13	protein_coding	242.504	1.10546	0.301301	3.66895	0.000243551	0.00665454	-1.10546
ENSG00000169972.11	PUSL1	protein_coding	199.755	1.39986	0.381571	3.66868	0.000243808	0.00665567	-1.39986
ENSG00000204614.8	TRIM40	protein_coding	47.3194	-1.37683	0.37535	-3.66813	0.00024433	0.00666034	1.37683
ENSG00000166595.11	FAM96B	protein_coding	418.443	1.16232	0.316878	3.66805	0.00024441	0.00666034	-1.16232
ENSG00000073861.2	TBX21	protein_coding	80.8926	-1.10737	0.301951	-3.66737	0.000245054	0.00666659	1.10737
ENSG00000087460.23	GNAS	protein_coding	994.589	1.06871	0.291413	3.66736	0.000245071	0.00666659	-1.06871
ENSG00000126067.11	PSMB2	protein_coding	1473.38	0.956156	0.260829	3.66583	0.000246534	0.00670048	-0.956156
ENSG00000105677.11	TMEM147	protein_coding	571.261	1.11361	0.30386	3.6649	0.00024744	0.00671918	-1.11361
ENSG00000142230.11	SAE1	protein_coding	510.809	1.12122	0.305956	3.66465	0.000247674	0.00671964	-1.12122
ENSG00000186188.10	FFAR4	protein_coding	352.686	-0.737162	0.201209	-3.66366	0.000248634	0.00673011	0.737162
ENSG00000185973.10	TMLHE	protein_coding	278.626	0.766312	0.209167	3.66363	0.000248662	0.00673011	-0.766312
ENSG00000172159.15	FRMD3	protein_coding	168.576	1.01035	0.275783	3.66358	0.000248714	0.00673011	-1.01035
ENSG00000176386.8	CDC26	protein_coding	338.018	1.13889	0.310896	3.66327	0.000249014	0.00673233	-1.13889
ENSG00000204310.10	AGPAT1	protein_coding	399.123	1.0579	0.288826	3.66276	0.00024951	0.00673262	-1.0579
ENSG00000040275.16	SPDL1	protein_coding	262.539	1.17138	0.319819	3.66262	0.000249647	0.00673262	-1.17138
ENSG00000254554.1	RP11-351I24.1	antisense	20.357	-1.89379	0.517062	-3.66259	0.000249679	0.00673262	1.89379
ENSG00000143543.14	JTB	protein_coding	875.851	1.17209	0.32007	3.66197	0.000250281	0.00674296	-1.17209
ENSG00000213221.4	DNLZ	protein_coding	83.0827	1.71526	0.468517	3.66103	0.000251199	0.00676178	-1.71526
ENSG00000253510.1	RP5-991O23.1	lincRNA	18.7692	-2.16484	0.591446	-3.66026	0.000251962	0.00677641	2.16484
ENSG00000064961.18	HMG20B	protein_coding	181.138	0.921245	0.251767	3.65912	0.000253081	0.00680058	-0.921245
ENSG00000172172.7	MRPL13	protein_coding	427.616	0.966305	0.264119	3.6586	0.000253597	0.00680853	-0.966305
ENSG00000105968.18	H2AFV	protein_coding	1526.24	1.1388	0.311301	3.6582	0.000253993	0.00680967	-1.1388
ENSG00000131188.11	PRR7	protein_coding	145.607	1.20209	0.328609	3.65811	0.000254081	0.00680967	-1.20209
ENSG00000280071.3	CH507-9B2.3	protein_coding	189.323	1.28003	0.349947	3.65777	0.00025442	0.00681285	-1.28003
ENSG00000149809.14	TM7SF2	protein_coding	101.771	1.34086	0.366616	3.65739	0.0002548	0.0068171	-1.34086
ENSG00000204392.10	LSM2	protein_coding	319.03	1.02912	0.281426	3.6568	0.000255385	0.00682686	-1.02912
ENSG00000138085.16	ATRAID	protein_coding	656.834	1.01319	0.277323	3.65347	0.000258717	0.00690993	-1.01319
ENSG00000063245.14	EPN1	protein_coding	1485.57	0.964656	0.264063	3.65312	0.000259071	0.00691341	-0.964656
ENSG00000130706.12	ADRM1	protein_coding	682.925	1.22386	0.335133	3.65187	0.000260339	0.00693809	-1.22386
ENSG00000156482.10	RPL30	protein_coding	1797.03	1.20861	0.330969	3.65172	0.000260486	0.00693809	-1.20861
ENSG00000172977.12	KAT5	protein_coding	132.848	0.984931	0.26973	3.65154	0.00026067	0.00693809	-0.984931
ENSG00000105755.7	ETHE1	protein_coding	80.8815	1.16923	0.320319	3.6502	0.000262031	0.00696832	-1.16923
ENSG00000223751.1	AC116609.2	lincRNA	42.6521	-1.26139	0.345689	-3.64892	0.000263346	0.00699724	1.26139
ENSG00000184076.12	UQCR10	protein_coding	680.025	1.16432	0.319114	3.6486	0.000263672	0.0069999	-1.16432
ENSG00000168653.10	NDUFS5	protein_coding	1196.27	1.19107	0.326476	3.64825	0.000264031	0.00700339	-1.19107
ENSG00000185236.11	RAB11B	protein_coding	183.813	1.01572	0.278526	3.64678	0.000265544	0.00703748	-1.01572
ENSG00000135972.8	MRPS9	protein_coding	113.047	0.831007	0.227939	3.64575	0.000266617	0.00705985	-0.831007
ENSG00000138495.6	COX17	protein_coding	462.938	0.991233	0.272027	3.64388	0.000268558	0.00710517	-0.991233
ENSG00000173039.18	RELA	protein_coding	343.175	0.872268	0.239514	3.64182	0.000270719	0.0071562	-0.872268
ENSG00000089220.4	PEBP1	protein_coding	752.087	1.04004	0.2856	3.64159	0.000270959	0.00715643	-1.04004
ENSG00000121644.18	DESI2	protein_coding	216.253	1.12511	0.309198	3.63879	0.000273927	0.00722864	-1.12511
ENSG00000185088.13	RPS27L	protein_coding	1546.15	0.971692	0.267082	3.63818	0.000274574	0.00723951	-0.971692
ENSG00000141759.14	TXNL4A	protein_coding	2866.56	1.10464	0.303707	3.63719	0.000275625	0.00726102	-1.10464
ENSG00000116688.16	MFN2	protein_coding	1434.57	1.11939	0.307795	3.63679	0.000276061	0.00726632	-1.11939
ENSG00000176894.9	PXMP2	protein_coding	157.125	1.24262	0.341748	3.63606	0.000276839	0.00728059	-1.24262
ENSG00000114784.3	EIF1B	protein_coding	153.177	0.948761	0.261148	3.63304	0.000280098	0.00736003	-0.948761
ENSG00000180806.4	HOXC9	protein_coding	267.675	1.2346	0.339867	3.63261	0.000280565	0.00736602	-1.2346
ENSG00000270629.5	NBPF14	protein_coding	2207.46	0.909608	0.250504	3.63111	0.000282204	0.00740276	-0.909608
ENSG00000239779.6	WBP1	protein_coding	282.283	1.08735	0.299482	3.63077	0.000282576	0.00740621	-1.08735
ENSG00000196313.11	POM121	protein_coding	151.404	0.818666	0.225554	3.62958	0.000283879	0.00743405	-0.818666
ENSG00000105193.8	RPS16	protein_coding	25004.6	1.19928	0.330586	3.62774	0.000285915	0.00748001	-1.19928
ENSG00000224870.6	RP4-758J18.2	processed_transcript	249.486	1.09511	0.301886	3.62755	0.000286118	0.00748001	-1.09511
ENSG00000230061.2	TRPM2-AS	antisense	17.3154	-1.80963	0.498924	-3.62705	0.000286672	0.00748816	1.80963
ENSG00000198833.6	UBE2J1	protein_coding	277.705	1.19294	0.32912	3.62464	0.00028936	0.00755199	-1.19294
ENSG00000141959.16	PFKL	protein_coding	231.821	0.94971	0.262164	3.62258	0.000291674	0.00760595	-0.94971
ENSG00000280073.1	CTD-2525P14.5	TEC	76.5272	-1.11817	0.308709	-3.62208	0.000292245	0.0076144	1.11817
ENSG00000143740.14	SNAP47	protein_coding	380.864	0.926777	0.256007	3.62013	0.000294457	0.00766557	-0.926777
ENSG00000120860.10	CCDC53	protein_coding	248.187	0.832201	0.229925	3.61945	0.000295232	0.00767928	-0.832201
ENSG00000139343.10	SNRPF	protein_coding	561.925	1.01169	0.27957	3.61872	0.000296061	0.00769132	-1.01169
ENSG00000105700.10	KXD1	protein_coding	710.826	0.828451	0.228942	3.61861	0.000296194	0.00769132	-0.828451
ENSG00000156983.15	BRPF1	protein_coding	206.919	-0.8705	0.240638	-3.61747	0.000297499	0.00771871	0.8705
ENSG00000109436.7	TBC1D9	protein_coding	67.6389	0.923369	0.255364	3.61589	0.000299314	0.00775928	-0.923369
ENSG00000168393.12	DTYMK	protein_coding	895.049	0.898638	0.248641	3.6142	0.000301277	0.00779543	-0.898638
ENSG00000280211.1	RP11-2C24.3	TEC	41.8514	1.77844	0.492076	3.61415	0.00030134	0.00779543	-1.77844
ENSG00000113648.16	H2AFY	protein_coding	534.04	0.953719	0.263917	3.6137	0.000301853	0.00779543	-0.953719
ENSG00000232112.3	TMA7	protein_coding	694.649	1.17948	0.326396	3.61364	0.000301927	0.00779543	-1.17948
ENSG00000065559.14	MAP2K4	protein_coding	141.481	0.940307	0.260213	3.6136	0.00030197	0.00779543	-0.940307
ENSG00000173171.14	MTX1	protein_coding	254.604	1.05874	0.293028	3.61312	0.000302538	0.00780356	-1.05874
ENSG00000148826.8	NKX6-2	protein_coding	68.8176	2.00011	0.553632	3.61271	0.000303011	0.00780889	-2.00011
ENSG00000151366.12	NDUFC2	protein_coding	1036.85	1.19535	0.330893	3.61251	0.000303251	0.00780889	-1.19535
ENSG00000120963.11	ZNF706	protein_coding	408.549	1.11117	0.30764	3.61191	0.000303947	0.00782029	-1.11117
ENSG00000120149.8	MSX2	protein_coding	68.0154	1.42273	0.394127	3.60982	0.000306415	0.00787723	-1.42273
ENSG00000071082.10	RPL31	protein_coding	1336.51	1.15613	0.320554	3.60668	0.000310143	0.00796643	-1.15613
ENSG00000156113.20	KCNMA1	protein_coding	897.005	1.1083	0.307374	3.60571	0.000311304	0.00798439	-1.1083
ENSG00000189403.14	HMGB1	protein_coding	3682.34	1.16501	0.323105	3.60566	0.000311359	0.00798439	-1.16501
ENSG00000188542.9	DUSP28	protein_coding	214.674	0.782739	0.217151	3.60458	0.000312661	0.00800815	-0.782739
ENSG00000127922.9	SHFM1	protein_coding	1256.08	1.07533	0.298338	3.60442	0.000312855	0.00800815	-1.07533
ENSG00000183741.11	CBX6	protein_coding	157.174	0.935734	0.25962	3.60424	0.000313063	0.00800815	-0.935734
ENSG00000125995.15	ROMO1	protein_coding	1142.65	1.20674	0.334991	3.60231	0.000315407	0.00806141	-1.20674
ENSG00000103254.9	FAM173A	protein_coding	161.891	1.24005	0.344285	3.60181	0.000316008	0.0080701	-1.24005
ENSG00000232388.4	LINC00493	protein_coding	220.739	1.04203	0.289345	3.60133	0.000316591	0.00807314	-1.04203
ENSG00000125968.8	ID1	protein_coding	665.569	1.18997	0.330431	3.60128	0.00031665	0.00807314	-1.18997
ENSG00000121851.12	POLR3GL	protein_coding	262.645	1.02929	0.28585	3.60079	0.000317248	0.0080817	-1.02929
ENSG00000101746.15	NOL4	protein_coding	102.196	-1.11399	0.309454	-3.59985	0.000318406	0.00810451	1.11399
ENSG00000152778.8	IFIT5	protein_coding	34.8195	1.55555	0.432413	3.59736	0.000321459	0.00817549	-1.55555
ENSG00000178449.8	COX14	protein_coding	409.622	1.16052	0.322633	3.59703	0.000321869	0.00817917	-1.16052
ENSG00000180425.10	C11orf71	protein_coding	65.4328	1.35957	0.378004	3.59669	0.000322288	0.00818308	-1.35957
ENSG00000174547.13	MRPL11	protein_coding	682.271	1.22107	0.339555	3.59608	0.000323054	0.0081958	-1.22107
ENSG00000136451.8	VEZF1	protein_coding	303.799	0.757752	0.210818	3.59434	0.000325213	0.00824381	-0.757752
ENSG00000149923.13	PPP4C	protein_coding	795.035	1.05616	0.294183	3.59015	0.000330492	0.00837075	-1.05616
ENSG00000178982.9	EIF3K	protein_coding	4557.42	1.06645	0.297093	3.58964	0.000331138	0.00838024	-1.06645
ENSG00000152518.6	ZFP36L2	protein_coding	145.072	1.07826	0.300508	3.58812	0.000333065	0.00842211	-1.07826
ENSG00000166295.8	ANAPC16	protein_coding	1324.89	1.14432	0.319057	3.58658	0.000335049	0.00846042	-1.14432
ENSG00000131408.13	NR1H2	protein_coding	241.453	0.786991	0.219431	3.58651	0.000335129	0.00846042	-0.786991
ENSG00000224051.6	CPTP	protein_coding	169.592	1.18254	0.330089	3.58248	0.000340345	0.00857918	-1.18254
ENSG00000237172.3	B3GNT9	protein_coding	28.1692	1.57169	0.438719	3.58245	0.000340389	0.00857918	-1.57169
ENSG00000249035.6	CTB-113P19.1	antisense	14.4715	-2.31246	0.645533	-3.58224	0.000340655	NA	2.31246
ENSG00000167468.16	GPX4	protein_coding	2343.9	1.25823	0.351245	3.5822	0.00034071	0.00858027	-1.25823
ENSG00000119013.8	NDUFB3	protein_coding	557.142	1.13147	0.315913	3.58158	0.000341524	0.00859376	-1.13147
ENSG00000134825.13	TMEM258	protein_coding	483.309	1.24033	0.346444	3.58018	0.000343359	0.00863199	-1.24033
ENSG00000106244.12	PDAP1	protein_coding	482.534	1.03422	0.288913	3.5797	0.000343994	0.00863199	-1.03422
ENSG00000099800.7	TIMM13	protein_coding	444.037	1.47195	0.411203	3.57963	0.000344085	0.00863199	-1.47195
ENSG00000160408.14	ST6GALNAC6	protein_coding	419.307	1.05806	0.295583	3.57957	0.000344161	0.00863199	-1.05806
ENSG00000111615.12	KRR1	protein_coding	791.479	1.04341	0.291593	3.5783	0.000345841	0.00866709	-1.04341
ENSG00000179958.8	DCTPP1	protein_coding	498.209	1.21023	0.338314	3.57724	0.000347237	0.00869502	-1.21023
ENSG00000169258.6	GPRIN1	protein_coding	46.5261	1.38572	0.387552	3.57557	0.000349471	0.00874248	-1.38572
ENSG00000127540.11	UQCR11	protein_coding	1400.78	1.17901	0.329758	3.5754	0.000349699	0.00874248	-1.17901
ENSG00000271968.2	ADAM6	transcribed_unprocessed_pseudogene	59.6718	-0.951751	0.266234	-3.57487	0.000350404	0.008753	0.951751
ENSG00000169021.5	UQCRFS1	protein_coding	1234.36	1.06894	0.299069	3.57422	0.000351279	0.00876778	-1.06894
ENSG00000131725.13	WDR44	protein_coding	299.231	0.922518	0.258142	3.57368	0.000352	0.00877417	-0.922518
ENSG00000152234.15	ATP5A1	protein_coding	2810.09	0.885551	0.247803	3.5736	0.000352103	0.00877417	-0.885551
ENSG00000274060.1	MIR6724-2	miRNA	42.32	1.17576	0.329158	3.57203	0.000354223	0.00879527	-1.17576
ENSG00000275692.1	MIR6724-4	miRNA	42.32	1.17576	0.329158	3.57203	0.000354223	0.00879527	-1.17576
ENSG00000275950.1	MIR6724-1	miRNA	42.32	1.17576	0.329158	3.57203	0.000354223	0.00879527	-1.17576
ENSG00000277379.1	MIR6724-3	miRNA	42.32	1.17576	0.329158	3.57203	0.000354223	0.00879527	-1.17576
ENSG00000167799.9	NUDT8	protein_coding	82.9357	1.30981	0.366697	3.57192	0.000354374	0.00879527	-1.30981
ENSG00000083896.12	YTHDC1	protein_coding	371.658	1.06015	0.296835	3.57152	0.000354921	0.00880175	-1.06015
ENSG00000113384.13	GOLPH3	protein_coding	189.274	1.19275	0.334086	3.57018	0.000356734	0.00883853	-1.19275
ENSG00000103769.9	RAB11A	protein_coding	790.857	1.0126	0.283642	3.57	0.000356976	0.00883853	-1.0126
ENSG00000196262.13	PPIA	protein_coding	11839.8	1.18189	0.331128	3.56927	0.000357983	0.00885634	-1.18189
ENSG00000131037.14	EPS8L1	protein_coding	90.8657	0.993763	0.278444	3.56898	0.000358367	0.0088569	-0.993763
ENSG00000077549.17	CAPZB	protein_coding	714.601	1.05404	0.295346	3.56883	0.000358579	0.0088569	-1.05404
ENSG00000172232.9	AZU1	protein_coding	58.908	1.02352	0.286867	3.56791	0.00035984	0.00888073	-1.02352
ENSG00000126457.21	PRMT1	protein_coding	682.807	0.950585	0.266441	3.56771	0.000360119	0.00888073	-0.950585
ENSG00000241945.7	PWP2	protein_coding	23.1657	-1.97032	0.552324	-3.56733	0.000360642	0.00888653	1.97032
ENSG00000183011.13	NAA38	protein_coding	293.514	1.32445	0.37159	3.56429	0.000364837	0.0089498	-1.32445
ENSG00000178896.6	EXOSC4	protein_coding	267.854	1.08529	0.304492	3.56427	0.000364869	0.0089498	-1.08529
ENSG00000169583.12	CLIC3	protein_coding	39.6782	1.24842	0.350263	3.56424	0.000364912	0.0089498	-1.24842
ENSG00000131771.13	PPP1R1B	protein_coding	68.2346	1.38316	0.388065	3.56424	0.000364917	0.0089498	-1.38316
ENSG00000165775.17	FUNDC2	protein_coding	676.093	0.735856	0.20646	3.56417	0.000365016	0.0089498	-0.735856
ENSG00000184900.15	SUMO3	protein_coding	410.56	1.36516	0.383025	3.56416	0.000365022	0.0089498	-1.36516
ENSG00000151445.15	VIPAS39	protein_coding	161.964	-0.826664	0.231948	-3.56401	0.000365239	0.0089498	0.826664
ENSG00000196873.15	CBWD3	protein_coding	426.151	0.928853	0.260681	3.56318	0.000366383	0.00897071	-0.928853
ENSG00000109445.10	ZNF330	protein_coding	81.7121	1.29725	0.364112	3.56279	0.000366932	0.00897703	-1.29725
ENSG00000235655.3	H3F3AP4	processed_pseudogene	272.686	1.39244	0.391142	3.55992	0.000370961	0.00905742	-1.39244
ENSG00000143793.12	C1orf35	protein_coding	170.605	1.30999	0.367993	3.55983	0.000371091	0.00905742	-1.30999
ENSG00000171735.18	CAMTA1	protein_coding	449.805	1.05549	0.2965	3.55983	0.000371097	0.00905742	-1.05549
ENSG00000110651.11	CD81	protein_coding	191.655	1.09719	0.308291	3.55893	0.000372372	0.00908135	-1.09719
ENSG00000196141.12	SPATS2L	protein_coding	1667.66	0.787421	0.221269	3.55865	0.000372764	0.00908372	-0.787421
ENSG00000006007.11	GDE1	protein_coding	1268.17	1.15075	0.323402	3.55827	0.0003733	0.00908963	-1.15075
ENSG00000167552.13	TUBA1A	protein_coding	400.307	1.01284	0.284727	3.55724	0.000374772	0.00911133	-1.01284
ENSG00000104886.9	PLEKHJ1	protein_coding	523.288	1.09935	0.309048	3.55723	0.000374786	0.00911133	-1.09935
ENSG00000214194.8	LINC00998	lincRNA	101.195	1.20545	0.338892	3.55703	0.000375077	0.00911133	-1.20545
ENSG00000130511.15	SSBP4	protein_coding	129.772	1.36204	0.382943	3.55676	0.000375452	0.00911327	-1.36204
ENSG00000142864.14	SERBP1	protein_coding	1162.75	1.02117	0.287485	3.55208	0.000382201	0.0092698	-1.02117
ENSG00000213214.4	ARHGEF35	protein_coding	266.864	1.06661	0.300606	3.5482	0.000387867	0.00939985	-1.06661
ENSG00000118777.10	ABCG2	protein_coding	345.718	1.11065	0.313096	3.5473	0.0003892	0.00942474	-1.11065
ENSG00000160014.16	CALM3	protein_coding	556.91	1.09291	0.308141	3.5468	0.000389937	0.00943518	-1.09291
ENSG00000008018.8	PSMB1	protein_coding	1841.39	1.11767	0.315144	3.54654	0.000390321	0.00943709	-1.11767
ENSG00000164111.14	ANXA5	protein_coding	943.687	0.978246	0.275855	3.54624	0.000390776	0.0094407	-0.978246
ENSG00000124795.14	DEK	protein_coding	681.284	1.04375	0.294403	3.5453	0.00039216	0.00946673	-1.04375
ENSG00000177045.7	SIX5	protein_coding	24.1966	1.63752	0.461929	3.54495	0.000392688	0.00947207	-1.63752
ENSG00000101361.14	NOP56	protein_coding	539.647	0.94661	0.26714	3.5435	0.000394858	0.00951698	-0.94661
ENSG00000176396.9	EID2	protein_coding	648.946	1.00601	0.283986	3.54245	0.000396431	0.00954742	-1.00601
ENSG00000185122.10	HSF1	protein_coding	217.509	0.959515	0.270884	3.54217	0.000396856	0.00955022	-0.959515
ENSG00000124562.9	SNRPC	protein_coding	1320.78	1.09523	0.309323	3.54074	0.000399	0.00958842	-1.09523
ENSG00000162755.13	KLHDC9	protein_coding	35.5436	1.91014	0.539481	3.5407	0.000399065	0.00958842	-1.91014
ENSG00000067829.18	IDH3G	protein_coding	475.187	1.26499	0.357355	3.53987	0.000400321	0.00961112	-1.26499
ENSG00000177889.9	UBE2N	protein_coding	799.844	1.09681	0.309891	3.53935	0.000401107	0.00962251	-1.09681
ENSG00000240125.1	RPL23AP75	processed_pseudogene	18.7004	-1.82517	0.51583	-3.53831	0.000402691	0.00965301	1.82517
ENSG00000100568.10	VTI1B	protein_coding	685.569	1.18225	0.334222	3.53731	0.000404222	0.00968219	-1.18225
ENSG00000156603.14	MED19	protein_coding	199.807	0.894775	0.253061	3.5358	0.000406536	0.00973007	-0.894775
ENSG00000250274.1	CTB-114C7.4	lincRNA	44.8027	-1.40885	0.398565	-3.53481	0.000408062	0.00975904	1.40885
ENSG00000108946.14	PRKAR1A	protein_coding	312.135	0.861529	0.243752	3.53445	0.000408628	0.009765	-0.861529
ENSG00000198612.10	COPS8	protein_coding	507.531	0.901895	0.255235	3.53358	0.00040997	0.00978951	-0.901895
ENSG00000133641.17	C12orf29	protein_coding	160.582	0.744761	0.210827	3.53258	0.000411531	0.00980329	-0.744761
ENSG00000174744.13	BRMS1	protein_coding	432.904	1.06604	0.301778	3.53252	0.000411623	0.00980329	-1.06604
ENSG00000159082.17	SYNJ1	protein_coding	99.1009	-1.04502	0.295847	-3.53231	0.000411943	0.00980329	1.04502
ENSG00000114956.19	DGUOK	protein_coding	474.425	1.21493	0.343956	3.53222	0.000412089	0.00980329	-1.21493
ENSG00000188242.4	PP7080	antisense	32.801	1.48293	0.419832	3.53219	0.000412135	0.00980329	-1.48293
ENSG00000026036.21	RTEL1-TNFRSF6B	protein_coding	100.237	1.23178	0.348774	3.53174	0.000412839	0.00981248	-1.23178
ENSG00000276023.4	DUSP14	protein_coding	185.412	0.953692	0.270092	3.53099	0.000414002	0.00983254	-0.953692
ENSG00000231296.1	RP1-39G22.4	processed_pseudogene	14.8402	-1.97341	0.558984	-3.53035	0.000415008	NA	1.97341
ENSG00000267858.5	MZF1-AS1	antisense	175.866	0.964083	0.273112	3.52999	0.000415573	0.00986227	-0.964083
ENSG00000171858.17	RPS21	protein_coding	1383.94	1.19949	0.339831	3.52968	0.000416069	0.00986646	-1.19949
ENSG00000118046.14	STK11	protein_coding	408.388	1.04731	0.296748	3.52927	0.0004167	0.00987308	-1.04731
ENSG00000125863.17	MKKS	protein_coding	437.752	1.15396	0.326989	3.52906	0.000417041	0.00987308	-1.15396
ENSG00000136527.17	TRA2B	protein_coding	723.753	0.896743	0.254115	3.52889	0.000417307	0.00987308	-0.896743
ENSG00000176294.4	OR4N2	protein_coding	100.573	-0.824282	0.233643	-3.52796	0.000418782	0.00990037	0.824282
ENSG00000112695.11	COX7A2	protein_coding	1985.95	1.13525	0.321829	3.5275	0.000419509	0.0099046	-1.13525
ENSG00000169019.10	COMMD8	protein_coding	125.22	1.46353	0.4149	3.52744	0.000419602	0.0099046	-1.46353
ENSG00000148335.14	NTMT1	protein_coding	267.97	1.01179	0.286861	3.52711	0.000420121	0.00990928	-1.01179
ENSG00000176619.10	LMNB2	protein_coding	240.36	1.01558	0.287994	3.52639	0.000421264	0.00992864	-1.01558
ENSG00000184160.7	ADRA2C	protein_coding	9.85639	2.37635	0.674042	3.52552	0.000422653	NA	-2.37635
ENSG00000099849.14	RASSF7	protein_coding	300.806	1.08134	0.306744	3.52522	0.000423136	0.00996515	-1.08134
ENSG00000166925.8	TSC22D4	protein_coding	168.341	0.731986	0.207672	3.52472	0.00042393	0.00997177	-0.731986
ENSG00000078401.6	EDN1	protein_coding	79.8815	1.16102	0.329402	3.52464	0.000424062	0.00997177	-1.16102
ENSG00000090932.10	DLL3	protein_coding	2095.78	0.825417	0.234266	3.52342	0.00042602	0.0100005	-0.825417
ENSG00000166922.8	SCG5	protein_coding	155.124	0.731295	0.20757	3.52313	0.00042649	0.0100005	-0.731295
ENSG00000125691.12	RPL23	protein_coding	1198.62	1.14078	0.323799	3.52312	0.000426501	0.0100005	-1.14078
ENSG00000165672.6	PRDX3	protein_coding	1401.17	1.09623	0.311171	3.52292	0.000426818	0.0100005	-1.09623
ENSG00000160752.14	FDPS	protein_coding	674.408	1.16801	0.331552	3.52287	0.000426903	0.0100005	-1.16801
ENSG00000166441.12	RPL27A	protein_coding	3973.61	1.16026	0.329664	3.51951	0.000432337	0.0101201	-1.16026
ENSG00000240065.7	PSMB9	protein_coding	521.56	0.817411	0.232375	3.51764	0.000435398	0.010184	-0.817411
ENSG00000156414.18	TDRD9	protein_coding	116.007	-0.748036	0.212665	-3.51744	0.000435725	0.010184	0.748036
ENSG00000181924.6	COA4	protein_coding	894.297	0.857038	0.243784	3.51556	0.000438825	0.0102487	-0.857038
ENSG00000108961.13	RANGRF	protein_coding	78.8167	1.25947	0.3583	3.51512	0.00043955	0.0102557	-1.25947
ENSG00000167578.17	RAB4B	protein_coding	251.883	1.06489	0.302969	3.51484	0.00044002	0.0102557	-1.06489
ENSG00000166333.13	ILK	protein_coding	790.328	1.06157	0.302029	3.51478	0.000440122	0.0102557	-1.06157
ENSG00000260596.5	DUX4	protein_coding	158.843	0.897194	0.2553	3.51427	0.000440967	0.0102676	-0.897194
ENSG00000135486.17	HNRNPA1	protein_coding	1375.51	0.989889	0.281717	3.51377	0.0004418	0.0102748	-0.989889
ENSG00000177946.5	CENPBD1	protein_coding	180.151	0.796562	0.226703	3.51368	0.000441941	0.0102748	-0.796562
ENSG00000109332.19	UBE2D3	protein_coding	1124.15	0.949836	0.270368	3.51312	0.000442883	0.0102889	-0.949836
ENSG00000149600.11	COMMD7	protein_coding	265.817	1.07007	0.304766	3.51113	0.000446212	0.0103547	-1.07007
ENSG00000010256.10	UQCRC1	protein_coding	897.54	1.0834	0.308572	3.51102	0.000446385	0.0103547	-1.0834
ENSG00000147604.13	RPL7	protein_coding	3489.12	1.10566	0.314942	3.51069	0.000446952	0.0103576	-1.10566
ENSG00000213923.10	CSNK1E	protein_coding	317.607	0.691951	0.197106	3.51055	0.000447181	0.0103576	-0.691951
ENSG00000060138.12	YBX3	protein_coding	1237.28	1.10577	0.315045	3.50987	0.000448322	0.0103763	-1.10577
ENSG00000183617.4	MRPL54	protein_coding	129.847	1.08239	0.308467	3.50892	0.000449925	0.0104056	-1.08239
ENSG00000175592.8	FOSL1	protein_coding	638.624	1.19903	0.341835	3.50761	0.000452145	0.0104422	-1.19903
ENSG00000237441.9	RGL2	protein_coding	148.909	1.10909	0.316196	3.50759	0.000452187	0.0104422	-1.10909
ENSG00000104825.16	NFKBIB	protein_coding	1162.78	0.938493	0.267666	3.50621	0.000454536	0.0104847	-0.938493
ENSG00000149679.11	CABLES2	protein_coding	79.4898	1.02489	0.292317	3.50611	0.000454704	0.0104847	-1.02489
ENSG00000197448.13	GSTK1	protein_coding	381.524	0.876456	0.250106	3.50433	0.00045775	0.010547	-0.876456
ENSG00000112183.14	RBM24	protein_coding	98.3966	1.3456	0.384195	3.50238	0.000461114	0.0106107	-1.3456
ENSG00000137513.9	NARS2	protein_coding	254.12	0.648955	0.185292	3.50233	0.0004612	0.0106107	-0.648955
ENSG00000175279.21	APITD1	protein_coding	236.118	1.14338	0.326575	3.50112	0.000463303	0.0106511	-1.14338
ENSG00000128534.7	LSM8	protein_coding	473.59	0.834463	0.238497	3.49885	0.000467276	0.0107345	-0.834463
ENSG00000075415.12	SLC25A3	protein_coding	1722.17	0.897107	0.256531	3.49707	0.000470399	0.0107982	-0.897107
ENSG00000236498.1	AC107081.5	antisense	14.7	-1.94114	0.555082	-3.49704	0.000470454	NA	1.94114
ENSG00000171530.13	TBCA	protein_coding	599.362	1.01713	0.290884	3.49668	0.000471093	0.0108016	-1.01713
ENSG00000006712.14	PAF1	protein_coding	3772.02	0.970067	0.277432	3.49659	0.000471245	0.0108016	-0.970067
ENSG00000215301.9	DDX3X	protein_coding	564.097	1.08673	0.310833	3.49617	0.000471986	0.0108105	-1.08673
ENSG00000131626.15	PPFIA1	protein_coding	930.639	0.619695	0.177309	3.495	0.00047406	0.0108472	-0.619695
ENSG00000054277.12	OPN3	protein_coding	257.47	1.07116	0.306493	3.49487	0.000474289	0.0108472	-1.07116
ENSG00000142676.12	RPL11	protein_coding	1287.35	1.132	0.323936	3.49452	0.000474917	0.0108535	-1.132
ENSG00000266472.5	MRPS21	protein_coding	623.821	0.861177	0.246518	3.49337	0.000476972	0.0108924	-0.861177
ENSG00000116030.16	SUMO1	protein_coding	875.124	0.945502	0.270672	3.49316	0.000477339	0.0108927	-0.945502
ENSG00000166454.9	ATMIN	protein_coding	345.71	0.977573	0.279913	3.49242	0.000478657	0.0109147	-0.977573
ENSG00000127125.8	PPCS	protein_coding	479.095	0.965266	0.276529	3.49064	0.000481861	0.0109797	-0.965266
ENSG00000115053.15	NCL	protein_coding	4250.91	1.08182	0.309943	3.49037	0.000482344	0.0109826	-1.08182
ENSG00000225663.7	FAM195B	protein_coding	613.831	1.08221	0.310074	3.49016	0.000482725	0.0109832	-1.08221
ENSG00000079739.15	PGM1	protein_coding	282.278	1.10921	0.317874	3.48948	0.000483962	0.0110032	-1.10921
ENSG00000224221.1	RPS6P8	processed_pseudogene	57.6952	-1.02577	0.293996	-3.48905	0.000484737	0.0110127	1.02577
ENSG00000042753.11	AP2S1	protein_coding	215.617	1.16641	0.334463	3.48741	0.000487731	0.0110656	-1.16641
ENSG00000188725.7	SMIM15	protein_coding	393.686	0.89618	0.256978	3.48738	0.000487781	0.0110656	-0.89618
ENSG00000143314.12	MRPL24	protein_coding	386.189	1.19957	0.344051	3.48661	0.000489178	0.0110891	-1.19957
ENSG00000122026.10	RPL21	protein_coding	2210.82	1.07831	0.309466	3.48442	0.00049321	0.0111553	-1.07831
ENSG00000181029.8	TRAPPC5	protein_coding	827.009	1.06827	0.306594	3.48431	0.000493406	0.0111553	-1.06827
ENSG00000148498.15	PARD3	protein_coding	144.897	0.901968	0.258871	3.48424	0.000493541	0.0111553	-0.901968
ENSG00000141655.15	TNFRSF11A	protein_coding	285.215	0.661697	0.189911	3.48424	0.000493542	0.0111553	-0.661697
ENSG00000055130.15	CUL1	protein_coding	251.332	0.804488	0.230986	3.48284	0.000496127	0.0112055	-0.804488
ENSG00000152705.7	CATSPER3	protein_coding	20.6152	1.80251	0.5177	3.48177	0.000498106	0.011242	-1.80251
ENSG00000146112.11	PPP1R18	protein_coding	111.747	1.09169	0.313737	3.47962	0.000502117	0.0113242	-1.09169
ENSG00000174276.6	ZNHIT2	protein_coding	107.193	1.2009	0.345234	3.47852	0.000504198	0.0113629	-1.2009
ENSG00000182872.15	RBM10	protein_coding	120.924	1.35018	0.388231	3.47776	0.000505615	0.0113865	-1.35018
ENSG00000122359.17	ANXA11	protein_coding	1040.72	0.783451	0.225302	3.47734	0.000506423	0.0113964	-0.783451
ENSG00000006634.7	DBF4	protein_coding	338.53	0.816521	0.234856	3.47669	0.000507654	0.0114157	-0.816521
ENSG00000165283.15	STOML2	protein_coding	1125.41	0.984333	0.283155	3.4763	0.000508383	0.0114238	-0.984333
ENSG00000085491.15	SLC25A24	protein_coding	96.6815	1.08291	0.311566	3.47569	0.000509535	0.0114414	-1.08291
ENSG00000185499.16	MUC1	protein_coding	32.6139	1.43082	0.411709	3.47533	0.000510217	0.0114484	-1.43082
ENSG00000257315.1	ZBED6	protein_coding	21.9015	1.58211	0.455278	3.47504	0.000510769	0.0114524	-1.58211
ENSG00000204618.8	RNF39	protein_coding	36.4	1.40137	0.403495	3.47309	0.000514507	0.0115272	-1.40137
ENSG00000165410.14	CFL2	protein_coding	985.205	1.28362	0.369609	3.47291	0.000514851	0.0115272	-1.28362
ENSG00000101057.15	MYBL2	protein_coding	721.251	1.11762	0.321873	3.47225	0.00051612	0.0115397	-1.11762
ENSG00000129235.10	TXNDC17	protein_coding	652.533	1.16276	0.334888	3.47209	0.000516433	0.0115397	-1.16276
ENSG00000184207.8	PGP	protein_coding	446.592	1.13335	0.326424	3.47203	0.000516531	0.0115397	-1.13335
ENSG00000174871.10	CNIH2	protein_coding	28.6018	1.27674	0.36778	3.47147	0.000517609	0.0115554	-1.27674
ENSG00000060558.3	GNA15	protein_coding	75.6231	1.19036	0.342925	3.4712	0.000518137	0.0115589	-1.19036
ENSG00000205643.10	CDPF1	protein_coding	45.1889	1.28992	0.37172	3.47012	0.000520217	0.0115969	-1.28992
ENSG00000197620.10	CXorf40A	protein_coding	278.478	0.908054	0.261709	3.46971	0.000521014	0.0116063	-0.908054
ENSG00000214998.2	CCNB2P1	processed_pseudogene	94.3257	-0.914155	0.263561	-3.46847	0.000523429	0.0116517	0.914155
ENSG00000156508.17	EEF1A1	protein_coding	14289.9	1.1324	0.326534	3.46795	0.000524453	0.011654	-1.1324
ENSG00000152904.11	GGPS1	protein_coding	352.793	1.1643	0.335746	3.46781	0.000524715	0.011654	-1.1643
ENSG00000106268.15	NUDT1	protein_coding	586.726	0.654287	0.188687	3.46758	0.000525163	0.011654	-0.654287
ENSG00000196504.15	PRPF40A	protein_coding	586.953	0.817438	0.235744	3.46748	0.000525372	0.011654	-0.817438
ENSG00000105171.9	POP4	protein_coding	847.526	1.10257	0.317976	3.46745	0.000525422	0.011654	-1.10257
ENSG00000139637.13	C12orf10	protein_coding	315.19	0.77396	0.223247	3.46684	0.00052662	0.0116722	-0.77396
ENSG00000130165.10	ELOF1	protein_coding	537.936	0.708236	0.204435	3.46436	0.000531502	0.0117641	-0.708236
ENSG00000249444.2	RP11-93O17.1	transcribed_unprocessed_pseudogene	18.9113	-2.54529	0.734712	-3.46434	0.000531529	0.0117641	2.54529
ENSG00000156463.17	SH3RF2	protein_coding	1059.87	1.05837	0.305555	3.46375	0.000532711	0.0117781	-1.05837
ENSG00000117906.13	RCN2	protein_coding	889.059	0.898763	0.25949	3.46357	0.000533049	0.0117781	-0.898763
ENSG00000187778.13	MCRS1	protein_coding	407.533	1.09864	0.317211	3.46344	0.000533307	0.0117781	-1.09864
ENSG00000144401.14	METTL21A	protein_coding	912.734	0.523284	0.1511	3.46317	0.000533855	0.0117818	-0.523284
ENSG00000184281.14	TSSC4	protein_coding	633.204	0.990123	0.286016	3.46178	0.000536615	0.0118304	-0.990123
ENSG00000188612.11	SUMO2	protein_coding	2243.84	1.02545	0.296228	3.46168	0.000536821	0.0118304	-1.02545
ENSG00000174886.12	NDUFA11	protein_coding	706.047	1.12416	0.324874	3.46031	0.000539563	0.0118823	-1.12416
ENSG00000177954.11	RPS27	protein_coding	1626.7	1.14611	0.331236	3.46011	0.000539961	0.0118826	-1.14611
ENSG00000158552.12	ZFAND2B	protein_coding	228.137	0.884246	0.255604	3.45943	0.000541316	0.0119039	-0.884246
ENSG00000124659.6	TBCC	protein_coding	218.157	1.22112	0.353053	3.45875	0.000542697	0.0119258	-1.22112
ENSG00000251814.1	RN7SKP18	misc_RNA	2.86745	5.17822	1.49741	3.45811	0.00054398	NA	-5.17822
ENSG00000225648.5	SBDSP1	transcribed_unprocessed_pseudogene	103.461	1.33821	0.38699	3.45799	0.000544223	0.0119508	-1.33821
ENSG00000154328.15	NEIL2	protein_coding	90.1763	1.1125	0.321845	3.45662	0.000546991	0.0120031	-1.1125
ENSG00000105887.10	MTPN	protein_coding	754.078	1.25227	0.362518	3.45436	0.000551608	0.0120958	-1.25227
ENSG00000092199.17	HNRNPC	protein_coding	1923.77	1.01691	0.2945	3.453	0.000554393	0.0121482	-1.01691
ENSG00000161960.14	EIF4A1	protein_coding	1648.36	1.04737	0.303368	3.45247	0.000555484	0.0121619	-1.04737
ENSG00000116251.9	RPL22	protein_coding	891.43	1.23959	0.359063	3.45229	0.000555849	0.0121619	-1.23959
ENSG00000133393.12	FOPNL	protein_coding	796.073	1.01762	0.294782	3.45212	0.000556199	0.0121619	-1.01762
ENSG00000105618.13	PRPF31	protein_coding	406.801	1.17249	0.339687	3.45167	0.000557134	0.0121738	-1.17249
ENSG00000281473.1	PISRT1	lincRNA	45.3144	-1.06373	0.308282	-3.45051	0.000559524	0.0122173	1.06373
ENSG00000106355.9	LSM5	protein_coding	1070.78	1.19995	0.347799	3.45013	0.000560322	0.0122261	-1.19995
ENSG00000155090.14	KLF10	protein_coding	144.154	1.1445	0.331757	3.44981	0.000560988	0.0122277	-1.1445
ENSG00000116791.13	CRYZ	protein_coding	125.087	1.37964	0.399929	3.44971	0.000561187	0.0122277	-1.37964
ENSG00000213445.8	SIPA1	protein_coding	157.747	0.99126	0.287372	3.44939	0.00056185	0.0122335	-0.99126
ENSG00000167553.14	TUBA1C	protein_coding	1917.59	1.0359	0.300383	3.44858	0.000563545	0.0122618	-1.0359
ENSG00000137133.10	HINT2	protein_coding	229.48	1.26575	0.3672	3.44703	0.000566786	0.0123236	-1.26575
ENSG00000106682.14	EIF4H	protein_coding	956.916	0.868862	0.252076	3.44683	0.000567214	0.0123242	-0.868862
ENSG00000188846.13	RPL14	protein_coding	1369.49	1.02372	0.297225	3.44426	0.000572623	0.0124208	-1.02372
ENSG00000272602.5	ZNF595	protein_coding	314.228	0.750491	0.2179	3.4442	0.000572751	0.0124208	-0.750491
ENSG00000164919.10	COX6C	protein_coding	1378.17	1.11953	0.325053	3.44415	0.000572866	0.0124208	-1.11953
ENSG00000169241.17	SLC50A1	protein_coding	551.167	0.757287	0.219948	3.44303	0.000575231	0.0124633	-0.757287
ENSG00000173660.11	UQCRH	protein_coding	1596.59	1.20248	0.349286	3.44267	0.000575998	0.0124712	-1.20248
ENSG00000103005.11	USB1	protein_coding	350.891	1.03379	0.300331	3.44217	0.000577071	0.0124857	-1.03379
ENSG00000116489.12	CAPZA1	protein_coding	554.791	0.68754	0.199774	3.44158	0.000578328	0.0125041	-0.68754
ENSG00000128626.11	MRPS12	protein_coding	3407.61	1.07502	0.312413	3.44102	0.000579533	0.0125214	-1.07502
ENSG00000228474.5	OST4	protein_coding	1271.24	1.0539	0.30636	3.44006	0.000581589	0.012557	-1.0539
ENSG00000186230.6	ZNF749	protein_coding	91.7655	1.10264	0.320658	3.43867	0.000584581	0.0126128	-1.10264
ENSG00000105640.12	RPL18A	protein_coding	2486.3	1.13299	0.329503	3.43846	0.000585023	0.0126135	-1.13299
ENSG00000103253.17	HAGHL	protein_coding	87.6627	1.28462	0.373632	3.43819	0.000585627	0.0126156	-1.28462
ENSG00000149823.7	VPS51	protein_coding	285.948	0.894687	0.260231	3.43804	0.000585936	0.0126156	-0.894687
ENSG00000164117.12	FBXO8	protein_coding	38.5319	1.19816	0.348632	3.43676	0.000588713	0.0126666	-1.19816
ENSG00000124541.6	RRP36	protein_coding	402.331	0.922744	0.26852	3.4364	0.000589494	0.0126745	-0.922744
ENSG00000169567.11	HINT1	protein_coding	1384.53	1.16208	0.338193	3.43614	0.000590059	0.0126779	-1.16208
ENSG00000129559.12	NEDD8	protein_coding	1190.18	1.06729	0.310787	3.43414	0.000594435	0.0127539	-1.06729
ENSG00000105971.14	CAV2	protein_coding	1030.18	0.918287	0.267408	3.43403	0.000594679	0.0127539	-0.918287
ENSG00000144668.11	ITGA9	protein_coding	112.595	-0.879719	0.256182	-3.43396	0.000594837	0.0127539	0.879719
ENSG00000159352.15	PSMD4	protein_coding	1092.07	0.893026	0.260129	3.43301	0.000596912	0.0127895	-0.893026
ENSG00000109610.5	SOD3	protein_coding	22.2953	2.44381	0.712121	3.43173	0.000599752	0.0128414	-2.44381
ENSG00000161179.13	YDJC	protein_coding	275.995	1.2633	0.368228	3.43076	0.000601889	0.0128783	-1.2633
ENSG00000077348.8	EXOSC5	protein_coding	161.458	0.958773	0.279496	3.43037	0.000602768	0.0128881	-0.958773
ENSG00000136877.14	FPGS	protein_coding	188.317	0.887484	0.258744	3.42996	0.000603664	0.0128984	-0.887484
ENSG00000173914.11	RBM4B	protein_coding	215.882	1.07248	0.312869	3.42787	0.000608334	0.0129888	-1.07248
ENSG00000147400.8	CETN2	protein_coding	377.465	1.15477	0.336894	3.42769	0.00060874	0.0129888	-1.15477
ENSG00000226950.6	DANCR	processed_transcript	247.772	1.04281	0.304342	3.42643	0.000611563	0.0130401	-1.04281
ENSG00000276490.1	RP11-400G3.5	protein_coding	40.0452	-1.35466	0.395416	-3.42591	0.00061274	0.0130561	1.35466
ENSG00000169255.13	B3GALNT1	protein_coding	132.315	0.665625	0.194384	3.42427	0.00061645	0.0131176	-0.665625
ENSG00000196531.10	NACA	protein_coding	1995.89	1.06216	0.310187	3.42426	0.000616474	0.0131176	-1.06216
ENSG00000107020.9	PLGRKT	protein_coding	28.4239	1.69613	0.49554	3.42279	0.000619818	0.0131734	-1.69613
ENSG00000011007.12	TCEB3	protein_coding	862.15	0.967004	0.282524	3.42273	0.000619951	0.0131734	-0.967004
ENSG00000116750.13	UCHL5	protein_coding	214.792	0.91546	0.26753	3.42189	0.000621869	0.0132051	-0.91546
ENSG00000084623.11	EIF3I	protein_coding	1270.68	1.03937	0.303798	3.42124	0.000623365	0.0132278	-1.03937
ENSG00000231500.6	RPS18	protein_coding	4500.45	1.04895	0.306659	3.42059	0.00062485	0.0132437	-1.04895
ENSG00000225840.2	AC010970.2	processed_pseudogene	6257.34	0.984813	0.287923	3.4204	0.000625283	0.0132437	-0.984813
ENSG00000126870.15	WDR60	protein_coding	559.684	1.10951	0.324384	3.42035	0.000625402	0.0132437	-1.10951
ENSG00000158109.14	TPRG1L	protein_coding	210.153	0.936268	0.27379	3.41965	0.000627013	0.0132687	-0.936268
ENSG00000241852.9	C8orf58	protein_coding	31.1291	1.56668	0.458399	3.41772	0.000631487	0.0133542	-1.56668
ENSG00000145022.4	TCTA	protein_coding	200.322	0.986868	0.28877	3.41749	0.000632018	0.0133563	-0.986868
ENSG00000182551.13	ADI1	protein_coding	1237.15	0.616493	0.180462	3.41619	0.000635045	0.0134111	-0.616493
ENSG00000105699.16	LSR	protein_coding	156.18	-0.693468	0.203021	-3.41574	0.000636078	0.0134211	0.693468
ENSG00000149792.8	MRPL49	protein_coding	610.964	0.967977	0.283398	3.41561	0.000636388	0.0134211	-0.967977
ENSG00000159377.10	PSMB4	protein_coding	567.901	1.12701	0.329997	3.4152	0.000637345	0.0134321	-1.12701
ENSG00000139908.14	TSSK4	protein_coding	83.6425	-1.00503	0.294303	-3.41495	0.000637933	0.0134353	1.00503
ENSG00000131652.13	THOC6	protein_coding	258.915	1.00092	0.293318	3.41239	0.000643964	0.0135531	-1.00092
ENSG00000205544.3	TMEM256	protein_coding	96.9208	1.37136	0.401921	3.41201	0.000644848	0.0135607	-1.37136
ENSG00000137880.5	GCHFR	protein_coding	179.871	1.34663	0.394691	3.41186	0.000645204	0.0135607	-1.34663
ENSG00000185013.16	NT5C1B	protein_coding	64.3913	-1.00717	0.295275	-3.41097	0.000647325	0.013596	1.00717
ENSG00000088986.10	DYNLL1	protein_coding	2010.65	1.03715	0.30414	3.4101	0.000649385	0.01363	-1.03715
ENSG00000165678.19	GHITM	protein_coding	1310.47	1.01963	0.299083	3.4092	0.000651533	0.0136658	-1.01963
ENSG00000273784.4	RP11-78J21.7	processed_transcript	5.3863	3.79105	1.11201	3.40918	0.000651596	NA	-3.79105
ENSG00000151461.19	UPF2	protein_coding	159.558	1.2916	0.379058	3.4074	0.000655847	0.0137419	-1.2916
ENSG00000189180.15	ZNF33A	protein_coding	162.362	1.11259	0.326555	3.40705	0.000656694	0.0137419	-1.11259
ENSG00000116871.15	MAP7D1	protein_coding	286.632	0.830254	0.243691	3.40699	0.000656832	0.0137419	-0.830254
ENSG00000259015.1	RP11-109N23.6	processed_pseudogene	17.4753	-1.65002	0.484311	-3.40695	0.00065694	0.0137419	1.65002
ENSG00000185686.17	PRAME	protein_coding	372.602	0.986756	0.289837	3.40452	0.000662798	0.013855	-0.986756
ENSG00000082515.16	MRPL22	protein_coding	495.304	1.13045	0.332147	3.40348	0.000665336	0.0138909	-1.13045
ENSG00000255883.1	RP11-79P5.10	processed_pseudogene	5.33219	-4.67551	1.37375	-3.40346	0.000665391	NA	4.67551
ENSG00000145982.11	FARS2	protein_coding	40.5433	1.28057	0.376256	3.40345	0.000665416	0.0138909	-1.28057
ENSG00000130717.12	UCK1	protein_coding	129.937	1.18388	0.347891	3.40303	0.000666421	0.0139025	-1.18388
ENSG00000117450.13	PRDX1	protein_coding	2311.66	1.12625	0.331173	3.40081	0.000671873	0.0140068	-1.12625
ENSG00000134321.11	RSAD2	protein_coding	138.357	-0.898731	0.264383	-3.39935	0.000675466	0.0140722	0.898731
ENSG00000258111.1	RP11-43D4.2	processed_pseudogene	9.4173	-2.47781	0.72913	-3.39831	0.00067803	NA	2.47781
ENSG00000278771.1	Metazoa_SRP	misc_RNA	92.5089	-0.995647	0.292991	-3.39822	0.000678258	0.0141208	0.995647
ENSG00000146007.10	ZMAT2	protein_coding	288.076	0.94462	0.278007	3.39783	0.000679228	0.0141236	-0.94462
ENSG00000198736.11	MSRB1	protein_coding	320.995	0.909466	0.267663	3.3978	0.000679305	0.0141236	-0.909466
ENSG00000260001.6	TGFBR3L	protein_coding	22.9376	1.859	0.547156	3.39756	0.000679901	0.0141265	-1.859
ENSG00000013523.9	ANGEL1	protein_coding	252.001	-0.789973	0.232638	-3.39572	0.000684474	0.0142119	0.789973
ENSG00000163348.3	PYGO2	protein_coding	125.442	0.822106	0.242155	3.39496	0.000686383	0.014242	-0.822106
ENSG00000171045.14	TSNARE1	protein_coding	84.2969	1.16656	0.343697	3.39416	0.000688406	0.0142744	-1.16656
ENSG00000107736.19	CDH23	protein_coding	341.601	-0.548788	0.161712	-3.39362	0.000689764	0.0142851	0.548788
ENSG00000114738.10	MAPKAPK3	protein_coding	155.569	1.01887	0.300233	3.39358	0.000689849	0.0142851	-1.01887
ENSG00000131187.9	F12	protein_coding	130.817	1.13162	0.33351	3.39306	0.000691166	0.0143028	-1.13162
ENSG00000135441.7	BLOC1S1	protein_coding	240.819	1.15959	0.341879	3.3918	0.000694349	0.014359	-1.15959
ENSG00000119487.16	MAPKAP1	protein_coding	573.949	0.854324	0.251893	3.39161	0.000694822	0.0143592	-0.854324
ENSG00000104388.14	RAB2A	protein_coding	465.524	0.98849	0.291567	3.39027	0.000698233	0.01442	-0.98849
ENSG00000013275.7	PSMC4	protein_coding	9273.8	1.01946	0.300736	3.38986	0.000699278	0.0144314	-1.01946
ENSG00000136908.17	DPM2	protein_coding	167.31	1.22427	0.361176	3.38969	0.000699717	0.0144314	-1.22427
ENSG00000214063.10	TSPAN4	protein_coding	365.12	0.953085	0.281248	3.38878	0.000702053	0.0144699	-0.953085
ENSG00000117152.13	RGS4	protein_coding	85.6073	1.50959	0.445501	3.38852	0.000702708	0.0144737	-1.50959
ENSG00000127774.6	EMC6	protein_coding	290.838	1.3293	0.392353	3.38801	0.000704008	0.0144908	-1.3293
ENSG00000105202.7	FBL	protein_coding	7970.19	0.945358	0.279254	3.3853	0.000710999	0.014625	-0.945358
ENSG00000182831.11	C16orf72	protein_coding	1141.48	0.494293	0.146027	3.38494	0.000711946	0.0146325	-0.494293
ENSG00000128185.9	DGCR6L	protein_coding	526.579	1.21529	0.359045	3.3848	0.000712313	0.0146325	-1.21529
ENSG00000261236.5	BOP1	protein_coding	481.293	1.0841	0.320319	3.38443	0.000713266	0.0146423	-1.0841
ENSG00000234901.1	MTND6P13	processed_pseudogene	42.7742	-1.12803	0.333339	-3.38405	0.000714251	0.0146528	1.12803
ENSG00000166856.2	GPR182	protein_coding	19.2142	-2.07013	0.612025	-3.38242	0.000718498	0.0147302	2.07013
ENSG00000205323.8	SARNP	protein_coding	572.815	0.98678	0.291892	3.38064	0.00072318	0.0148163	-0.98678
ENSG00000196776.14	CD47	protein_coding	728.843	0.870753	0.2576	3.38026	0.000724184	0.014827	-0.870753
ENSG00000126259.19	KIRREL2	protein_coding	57.7439	-0.938743	0.277818	-3.37899	0.000727537	0.0148858	0.938743
ENSG00000136950.13	ARPC5L	protein_coding	272.665	1.22861	0.363656	3.37849	0.000728844	0.0149027	-1.22861
ENSG00000128708.12	HAT1	protein_coding	715.602	0.798562	0.236395	3.37808	0.000729929	0.014915	-0.798562
ENSG00000143575.14	HAX1	protein_coding	676.501	0.996189	0.294958	3.37739	0.000731762	0.0149329	-0.996189
ENSG00000266733.5	TBC1D29	protein_coding	244.218	-0.628577	0.186114	-3.37737	0.00073182	0.0149329	0.628577
ENSG00000275074.1	NUDT18	protein_coding	23.7402	1.62875	0.482298	3.37706	0.000732642	0.0149329	-1.62875
ENSG00000265354.3	TIMM23	protein_coding	590.626	0.989484	0.293004	3.37703	0.000732738	0.0149329	-0.989484
ENSG00000137100.15	DCTN3	protein_coding	617.277	1.0097	0.299147	3.37526	0.000737455	0.0150122	-1.0097
ENSG00000154134.14	ROBO3	protein_coding	121.193	1.05398	0.312272	3.37521	0.000737602	0.0150122	-1.05398
ENSG00000213706.2	AL590762.7	processed_pseudogene	7.67427	2.55459	0.75703	3.37448	0.000739543	NA	-2.55459
ENSG00000104332.11	SFRP1	protein_coding	52.742	1.22215	0.362212	3.37413	0.000740501	0.0150612	-1.22215
ENSG00000029153.14	ARNTL2	protein_coding	604.604	0.53434	0.15841	3.37315	0.000743124	0.0151046	-0.53434
ENSG00000139168.7	ZCRB1	protein_coding	595.344	0.997486	0.295865	3.37143	0.000747803	0.0151898	-0.997486
ENSG00000270210.1	RP11-373D23.3	lincRNA	31.2931	-1.29224	0.383344	-3.37098	0.000749007	0.0151974	1.29224
ENSG00000136930.12	PSMB7	protein_coding	816.534	1.19051	0.353178	3.37085	0.000749357	0.0151974	-1.19051
ENSG00000258232.2	RP11-161H23.5	antisense	416.88	1.2345	0.366241	3.37074	0.000749658	0.0151974	-1.2345
ENSG00000265222.1	RP11-466A19.8	sense_intronic	40.4993	-1.10139	0.326874	-3.36946	0.000753154	0.0152583	1.10139
ENSG00000187866.7	FAM122A	protein_coding	34.5877	1.17462	0.348706	3.36851	0.000755747	0.015299	-1.17462
ENSG00000198589.10	LRBA	protein_coding	235.289	-0.801325	0.237897	-3.36837	0.000756152	0.015299	0.801325
ENSG00000175768.12	TOMM5	protein_coding	2283.78	1.12954	0.335534	3.3664	0.000761561	0.0153983	-1.12954
ENSG00000160867.14	FGFR4	protein_coding	76.5639	-1.08209	0.321758	-3.36304	0.00077088	0.0155748	1.08209
ENSG00000140939.14	NOL3	protein_coding	204.545	0.779649	0.231839	3.36289	0.000771298	0.0155748	-0.779649
ENSG00000102309.12	PIN4	protein_coding	273.321	1.09879	0.326859	3.36165	0.000774782	0.0156349	-1.09879
ENSG00000158710.14	TAGLN2	protein_coding	1985.98	1.09443	0.325685	3.3604	0.000778285	0.0156864	-1.09443
ENSG00000137767.13	SQRDL	protein_coding	361.611	0.9351	0.278278	3.3603	0.000778565	0.0156864	-0.9351
ENSG00000131379.9	C3orf20	protein_coding	83.6063	-0.976222	0.290525	-3.3602	0.00077886	0.0156864	0.976222
ENSG00000178234.12	GALNT11	protein_coding	359.334	0.562325	0.167377	3.35963	0.00078048	0.0157088	-0.562325
ENSG00000067560.10	RHOA	protein_coding	1200.77	0.903832	0.269061	3.35921	0.000781663	0.0157224	-0.903832
ENSG00000111726.12	CMAS	protein_coding	130.017	1.15509	0.343879	3.35899	0.000782265	0.0157242	-1.15509
ENSG00000234288.1	OR1AA1P	processed_pseudogene	15.9697	2.45282	0.730306	3.35862	0.000783327	0.0157353	-2.45282
ENSG00000166165.12	CKB	protein_coding	912.052	1.13958	0.33948	3.35686	0.000788334	0.0158143	-1.13958
ENSG00000048405.9	ZNF800	protein_coding	108.237	1.03116	0.307194	3.3567	0.000788791	0.0158143	-1.03116
ENSG00000279775.1	RP5-1028K7.1	TEC	58.7375	-0.914242	0.272372	-3.35659	0.000789098	0.0158143	0.914242
ENSG00000164054.15	SHISA5	protein_coding	407.002	0.903522	0.269184	3.35652	0.000789305	0.0158143	-0.903522
ENSG00000111229.15	ARPC3	protein_coding	1502.31	1.04798	0.312255	3.35617	0.000790294	0.0158238	-1.04798
ENSG00000143324.13	XPR1	protein_coding	216.07	0.953399	0.284134	3.35546	0.000792326	0.0158542	-0.953399
ENSG00000167306.18	MYO5B	protein_coding	236.623	-1.00136	0.29855	-3.35409	0.000796266	0.0159227	1.00136
ENSG00000169715.14	MT1E	protein_coding	484.93	1.29092	0.385045	3.35265	0.000800417	0.0159954	-1.29092
ENSG00000238215.1	RP11-167P22.5	processed_pseudogene	9.86771	-2.32471	0.693483	-3.35222	0.000801667	NA	2.32471
ENSG00000182117.5	NOP10	protein_coding	944.318	1.11521	0.332685	3.35214	0.000801903	0.0160147	-1.11521
ENSG00000161970.12	RPL26	protein_coding	939.3	1.03754	0.309546	3.35182	0.000802823	0.0160156	-1.03754
ENSG00000151498.11	ACAD8	protein_coding	224.736	0.695499	0.207504	3.35174	0.000803058	0.0160156	-0.695499
ENSG00000163739.4	CXCL1	protein_coding	34.6948	2.03324	0.606697	3.35134	0.000804229	0.0160156	-2.03324
ENSG00000174358.15	SLC6A19	protein_coding	74.4743	0.838922	0.250341	3.35111	0.000804882	0.0160156	-0.838922
ENSG00000225746.8	SNHG23	lincRNA	271.174	0.863266	0.257608	3.35108	0.000804961	0.0160156	-0.863266
ENSG00000089820.15	ARHGAP4	protein_coding	227.673	0.771859	0.230333	3.35105	0.000805059	0.0160156	-0.771859
ENSG00000179862.6	CITED4	protein_coding	241.35	1.45991	0.435698	3.35074	0.000805973	0.0160235	-1.45991
ENSG00000141564.13	RPTOR	protein_coding	289.391	-0.632357	0.188867	-3.34816	0.000813486	0.0161624	0.632357
ENSG00000080845.17	DLGAP4	protein_coding	171.575	0.835799	0.249707	3.34712	0.00081657	0.0162129	-0.835799
ENSG00000116863.10	ADPRHL2	protein_coding	148.442	1.00766	0.301082	3.34681	0.000817481	0.0162129	-1.00766
ENSG00000125733.17	TRIP10	protein_coding	142.894	1.07373	0.320827	3.34677	0.000817603	0.0162129	-1.07373
ENSG00000214114.8	MYCBP	protein_coding	237.404	1.35054	0.403791	3.34466	0.000823831	0.0163259	-1.35054
ENSG00000110880.10	CORO1C	protein_coding	2587.8	0.930814	0.278347	3.34408	0.000825573	0.0163499	-0.930814
ENSG00000075461.5	CACNG4	protein_coding	54.158	1.64517	0.492049	3.3435	0.000827275	0.0163567	-1.64517
ENSG00000068323.16	TFE3	protein_coding	95.9492	1.21963	0.36479	3.34337	0.000827661	0.0163567	-1.21963
ENSG00000265681.7	RPL17	protein_coding	1905.04	1.07006	0.320063	3.34328	0.000827947	0.0163567	-1.07006
ENSG00000090971.4	NAT14	protein_coding	68.3404	1.16602	0.348777	3.34316	0.000828294	0.0163567	-1.16602
ENSG00000132661.3	NXT1	protein_coding	206.733	1.10814	0.331473	3.34307	0.000828563	0.0163567	-1.10814
ENSG00000137200.12	CMTR1	protein_coding	115.268	-0.735438	0.220062	-3.34196	0.000831899	0.0164121	0.735438
ENSG00000263571.1	CTC-304I17.5	lincRNA	13.1244	-1.96959	0.589389	-3.34174	0.000832552	NA	1.96959
ENSG00000143418.19	CERS2	protein_coding	417.506	0.919187	0.275232	3.33968	0.000838741	0.0165365	-0.919187
ENSG00000106263.17	EIF3B	protein_coding	1293.88	0.629622	0.188539	3.33949	0.000839332	0.0165376	-0.629622
ENSG00000173153.13	ESRRA	protein_coding	230.857	1.13203	0.33913	3.33803	0.00084375	0.016614	-1.13203
ENSG00000174695.9	TMEM167A	protein_coding	1164.28	0.983395	0.2947	3.33693	0.000847089	0.0166691	-0.983395
ENSG00000113161.15	HMGCR	protein_coding	268.864	-0.629301	0.188632	-3.33612	0.000849557	0.0167071	0.629301
ENSG00000105516.10	DBP	protein_coding	296.816	0.764109	0.229118	3.335	0.000853005	0.0167642	-0.764109
ENSG00000135245.9	HILPDA	protein_coding	288.669	0.862736	0.258726	3.33455	0.000854372	0.0167804	-0.862736
ENSG00000259781.1	RP11-673C5.1	processed_pseudogene	252.985	1.19835	0.359452	3.33383	0.000856576	0.0168047	-1.19835
ENSG00000183010.16	PYCR1	protein_coding	661.243	1.05511	0.316488	3.33379	0.000856699	0.0168047	-1.05511
ENSG00000134815.18	DHX34	protein_coding	207.685	1.17979	0.353929	3.33341	0.000857882	0.0168098	-1.17979
ENSG00000215114.7	UBXN2B	protein_coding	418.943	0.551937	0.165585	3.33325	0.000858373	0.0168098	-0.551937
ENSG00000184564.8	SLITRK6	protein_coding	30.8301	1.97143	0.59146	3.33317	0.000858636	0.0168098	-1.97143
ENSG00000173915.12	USMG5	protein_coding	1362.18	1.09252	0.327794	3.33293	0.000859356	0.0168098	-1.09252
ENSG00000107341.4	UBE2R2	protein_coding	497.532	1.06924	0.320819	3.33283	0.000859681	0.0168098	-1.06924
ENSG00000211801.3	TRAV21	TR_V_gene	5.50867	-4.72155	1.41678	-3.33258	0.000860437	NA	4.72155
ENSG00000152454.3	ZNF256	protein_coding	32.6521	1.32582	0.397843	3.33252	0.000860624	0.0168176	-1.32582
ENSG00000214019.2	RP6-218J18.2	processed_pseudogene	24.5366	-1.74707	0.524468	-3.33112	0.00086497	0.0168918	1.74707
ENSG00000086189.9	DIMT1	protein_coding	225.028	0.776677	0.233189	3.33068	0.000866343	0.0169079	-0.776677
ENSG00000143155.12	TIPRL	protein_coding	418.433	0.764257	0.229503	3.33005	0.000868317	0.0169357	-0.764257
ENSG00000204435.13	CSNK2B	protein_coding	699.695	1.05312	0.316286	3.32965	0.000869547	0.016949	-1.05312
ENSG00000143761.13	ARF1	protein_coding	1621.5	0.998177	0.299833	3.32911	0.000871255	0.0169716	-0.998177
ENSG00000101150.17	TPD52L2	protein_coding	648.558	0.96006	0.28842	3.32869	0.000872559	0.0169844	-0.96006
ENSG00000168246.5	UBTD2	protein_coding	110.2	0.987537	0.296687	3.32854	0.000873011	0.0169844	-0.987537
ENSG00000138430.15	OLA1	protein_coding	519.825	0.950359	0.285637	3.32716	0.000877364	0.0170583	-0.950359
ENSG00000130489.12	SCO2	protein_coding	144.672	1.23809	0.3724	3.32462	0.000885397	0.0172037	-1.23809
ENSG00000089916.17	GPATCH2L	protein_coding	709.66	-0.475824	0.143138	-3.32423	0.000886622	0.0172166	0.475824
ENSG00000092847.11	AGO1	protein_coding	1422.79	0.795446	0.239338	3.32353	0.000888869	0.0172494	-0.795446
ENSG00000162627.16	SNX7	protein_coding	181.843	0.973726	0.293029	3.32297	0.000890656	0.0172631	-0.973726
ENSG00000198892.6	SHISA4	protein_coding	147.995	1.38911	0.418035	3.32296	0.000890692	0.0172631	-1.38911
ENSG00000178605.13	GTPBP6	protein_coding	63.8847	1.29946	0.391148	3.32216	0.000893224	0.0172847	-1.29946
ENSGR0000178605.13	GTPBP6	protein_coding	63.8847	1.29946	0.391148	3.32216	0.000893224	0.0172847	-1.29946
ENSG00000090889.11	KIF4A	protein_coding	250.895	0.957073	0.288094	3.32208	0.000893484	0.0172847	-0.957073
ENSG00000272634.1	OR51F5P	unprocessed_pseudogene	11.472	-2.11671	0.637189	-3.32194	0.000893927	NA	2.11671
ENSG00000130227.16	XPO7	protein_coding	122.684	-0.804432	0.242225	-3.32102	0.000896894	0.0173398	0.804432
ENSG00000274486.1	RP11-60C6.8	unprocessed_pseudogene	14.1314	-2.75009	0.828347	-3.31997	0.000900271	NA	2.75009
ENSG00000160226.15	C21orf2	protein_coding	74.8489	1.38335	0.416705	3.31973	0.000901061	0.0174094	-1.38335
ENSG00000140511.11	HAPLN3	protein_coding	82.6481	-0.838198	0.25251	-3.31947	0.000901887	0.0174145	0.838198
ENSG00000100652.4	SLC10A1	protein_coding	111.403	-0.803866	0.242327	-3.31728	0.000908985	0.0175406	0.803866
ENSG00000251400.1	ALDH7A1P1	processed_pseudogene	19.6348	-1.49712	0.451376	-3.31679	0.000910595	0.0175607	1.49712
ENSG00000131779.10	PEX11B	protein_coding	185.017	0.921299	0.277813	3.31625	0.000912332	0.0175832	-0.921299
ENSG00000136271.10	DDX56	protein_coding	481.771	0.986288	0.2975	3.31525	0.000915601	0.0176352	-0.986288
ENSG00000203666.12	EFCAB2	protein_coding	950.531	0.718759	0.216826	3.31491	0.000916725	0.0176458	-0.718759
ENSG00000116288.12	PARK7	protein_coding	1720.11	1.07163	0.323366	3.314	0.000919731	0.0176927	-1.07163
ENSG00000150433.9	TMEM218	protein_coding	314.539	0.866574	0.261577	3.31288	0.000923405	0.0177523	-0.866574
ENSG00000140905.9	GCSH	protein_coding	348.071	0.962572	0.290574	3.31266	0.000924141	0.0177554	-0.962572
ENSG00000137404.14	NRM	protein_coding	69.0341	1.15273	0.348027	3.31218	0.000925728	0.0177748	-1.15273
ENSG00000139915.18	MDGA2	protein_coding	110.316	-0.726577	0.219402	-3.31162	0.000927563	0.0177989	0.726577
ENSG00000105856.13	HBP1	protein_coding	312.757	0.617789	0.186578	3.31117	0.000929081	0.017817	-0.617789
ENSG00000180992.6	MRPL14	protein_coding	856.056	1.03902	0.313816	3.31093	0.000929881	0.0178213	-1.03902
ENSG00000099622.13	CIRBP	protein_coding	170.197	1.04157	0.314624	3.31051	0.000931274	0.0178369	-1.04157
ENSG00000129911.8	KLF16	protein_coding	24.8193	1.52989	0.462325	3.30912	0.000935901	0.0179144	-1.52989
ENSG00000116754.13	SRSF11	protein_coding	565.561	0.644599	0.194841	3.30833	0.000938544	0.0179539	-0.644599
ENSG00000130770.17	ATPIF1	protein_coding	635.733	1.12914	0.341324	3.30812	0.000939245	0.0179562	-1.12914
ENSG00000125798.14	FOXA2	protein_coding	82.4343	1.06551	0.322211	3.30687	0.000943446	0.0180253	-1.06551
ENSG00000267645.5	RP11-577H5.5	protein_coding	59.4544	1.94119	0.587155	3.30609	0.000946062	0.0180641	-1.94119
ENSG00000106366.8	SERPINE1	protein_coding	462.142	0.838515	0.253721	3.30487	0.000950206	0.018132	-0.838515
ENSG00000136104.18	RNASEH2B	protein_coding	561.846	0.769606	0.232907	3.30435	0.000951967	0.0181544	-0.769606
ENSG00000067082.14	KLF6	protein_coding	379.798	0.884941	0.267834	3.30407	0.000952917	0.0181613	-0.884941
ENSG00000132207.17	SLX1A	protein_coding	81.5569	1.3465	0.407822	3.30168	0.000961091	0.0183058	-1.3465
ENSG00000134779.14	TPGS2	protein_coding	883.539	0.743702	0.225286	3.30114	0.000962921	0.0183229	-0.743702
ENSG00000187840.4	EIF4EBP1	protein_coding	288.778	1.07903	0.326882	3.30097	0.000963506	0.0183229	-1.07903
ENSG00000197705.9	KLHL14	protein_coding	41.3652	1.05166	0.318597	3.30089	0.000963771	0.0183229	-1.05166
ENSG00000111786.8	SRSF9	protein_coding	1129.84	1.13056	0.342531	3.30062	0.000964729	0.0183298	-1.13056
ENSG00000180770.3	OR7E129P	unprocessed_pseudogene	8.62792	-2.53651	0.76855	-3.30039	0.000965519	NA	2.53651
ENSG00000252147.1	RNY3P16	misc_RNA	18.7781	1.69039	0.512326	3.29945	0.000968751	0.018395	-1.69039
ENSG00000196465.10	MYL6B	protein_coding	526.983	0.915522	0.277539	3.29872	0.000971273	0.0184315	-0.915522
ENSG00000115694.14	STK25	protein_coding	1104.45	0.924795	0.280409	3.29803	0.000973671	0.0184657	-0.924795
ENSG00000235169.7	SMIM1	protein_coding	28.074	1.63513	0.495829	3.29776	0.000974602	0.018472	-1.63513
ENSG00000258758.1	RP11-613G13.1	processed_pseudogene	32.4528	-1.32996	0.403416	-3.29676	0.000978071	0.0185264	1.32996
ENSG00000137409.18	MTCH1	protein_coding	1111.84	0.993446	0.301366	3.29648	0.000979063	0.0185338	-0.993446
ENSG00000102007.10	PLP2	protein_coding	337.99	1.25142	0.3797	3.29582	0.000981333	0.0185654	-1.25142
ENSG00000196372.12	ASB13	protein_coding	73.2018	0.866487	0.262925	3.29557	0.00098222	0.0185708	-0.866487
ENSG00000198131.13	ZNF544	protein_coding	835.158	0.553426	0.167949	3.29519	0.000983536	0.0185843	-0.553426
ENSG00000047410.13	TPR	protein_coding	1019.61	0.75342	0.228687	3.29454	0.000985824	0.0186161	-0.75342
ENSG00000072135.12	PTPN18	protein_coding	254.133	0.698991	0.212179	3.29435	0.000986483	0.0186172	-0.698991
ENSG00000101412.12	E2F1	protein_coding	356.084	1.12908	0.342785	3.29385	0.000988256	0.0186392	-1.12908
ENSG00000232434.2	C9orf172	protein_coding	50.7527	0.927223	0.281575	3.29299	0.000991269	0.0186846	-0.927223
ENSG00000187838.16	TMEM256-PLSCR3	protein_coding	126.347	1.36175	0.413567	3.29269	0.000992352	0.0186936	-1.36175
ENSG00000143256.4	PFDN2	protein_coding	336.7	1.07882	0.327767	3.29143	0.000996783	0.0187454	-1.07882
ENSG00000104979.8	C19orf53	protein_coding	438.643	1.17979	0.35847	3.29118	0.00099768	0.0187454	-1.17979
ENSG00000162076.12	FLYWCH2	protein_coding	159.783	1.23169	0.374243	3.29114	0.000997818	0.0187454	-1.23169
ENSG00000172380.5	GNG12	protein_coding	458.384	1.03813	0.315441	3.29106	0.00099812	0.0187454	-1.03813
ENSG00000041880.14	PARP3	protein_coding	108.376	1.17368	0.356645	3.29088	0.00099874	0.0187454	-1.17368
ENSG00000161638.10	ITGA5	protein_coding	190.718	-0.687266	0.208842	-3.29084	0.000998887	0.0187454	0.687266
ENSG00000134809.8	TIMM10	protein_coding	629.529	1.09708	0.333386	3.29071	0.000999349	0.0187454	-1.09708
ENSG00000204628.11	GNB2L1	protein_coding	3505.15	0.878385	0.267092	3.2887	0.00100652	0.0188684	-0.878385
ENSG00000106615.9	RHEB	protein_coding	1061.42	0.998878	0.30376	3.28837	0.00100768	0.0188788	-0.998878
ENSG00000214025.2	ATP5F1P4	processed_pseudogene	4.22185	-5.33688	1.62318	-3.28791	0.00100935	NA	5.33688
ENSG00000136003.15	ISCU	protein_coding	498.088	1.22228	0.371787	3.28758	0.00101051	0.0189108	-1.22228
ENSG00000189369.8	GSPT2	protein_coding	37.6497	1.37746	0.418992	3.28755	0.00101062	0.0189108	-1.37746
ENSG00000132963.7	POMP	protein_coding	945.144	1.16524	0.354471	3.28727	0.00101163	0.0189183	-1.16524
ENSG00000114942.13	EEF1B2	protein_coding	1127.61	1.02692	0.312478	3.28638	0.00101483	0.0189666	-1.02692
ENSG00000114779.19	ABHD14B	protein_coding	256.703	0.992367	0.302019	3.28578	0.00101702	0.0189961	-0.992367
ENSG00000124191.17	TOX2	protein_coding	128.444	1.09166	0.332272	3.28544	0.00101824	0.0190074	-1.09166
ENSG00000144043.11	TEX261	protein_coding	248.387	1.03331	0.314565	3.28488	0.00102026	0.0190252	-1.03331
ENSG00000179943.7	FIZ1	protein_coding	143.757	1.06905	0.325458	3.28477	0.00102067	0.0190252	-1.06905
ENSG00000278970.1	HEIH	TEC	102.99	1.11638	0.339877	3.28466	0.00102104	0.0190252	-1.11638
ENSG00000196652.11	ZKSCAN5	protein_coding	496.708	0.634495	0.193192	3.28427	0.00102246	0.01904	-0.634495
ENSG00000156411.9	C14orf2	protein_coding	1006.56	1.00271	0.30545	3.28273	0.00102806	0.019126	-1.00271
ENSG00000237550.5	RPL9P9	transcribed_processed_pseudogene	676.024	1.09865	0.334682	3.28266	0.00102831	0.019126	-1.09865
ENSG00000074582.12	BCS1L	protein_coding	193.297	0.900317	0.274344	3.2817	0.00103182	0.019179	-0.900317
ENSG00000160957.12	RECQL4	protein_coding	150.371	1.3487	0.410995	3.28154	0.00103241	0.019179	-1.3487
ENSG00000100417.11	PMM1	protein_coding	188.524	0.872442	0.265956	3.2804	0.0010366	0.0192453	-0.872442
ENSG00000261728.1	RP11-307O13.1	lincRNA	104.376	-0.81741	0.249204	-3.28008	0.00103778	0.0192557	0.81741
ENSG00000159176.13	CSRP1	protein_coding	647.738	1.04435	0.318429	3.27968	0.00103925	0.0192713	-1.04435
ENSG00000214706.10	IFRD2	protein_coding	482.493	1.13488	0.346147	3.27861	0.00104319	0.0193329	-1.13488
ENSG00000116679.15	IVNS1ABP	protein_coding	247.504	0.826911	0.25227	3.27788	0.00104591	0.0193717	-0.826911
ENSG00000184897.5	H1FX	protein_coding	139.808	1.44199	0.43999	3.27732	0.00104797	0.0193922	-1.44199
ENSG00000228594.3	C1orf233	protein_coding	45.3664	1.34414	0.410144	3.27724	0.00104828	0.0193922	-1.34414
ENSG00000131828.13	PDHA1	protein_coding	241.658	0.930173	0.283846	3.27703	0.00104904	0.0193948	-0.930173
ENSG00000110955.8	ATP5B	protein_coding	4469.83	1.04028	0.317476	3.27671	0.00105023	0.019405	-1.04028
ENSG00000179988.13	PSTK	protein_coding	357.662	0.899218	0.274492	3.27593	0.00105314	0.0194397	-0.899218
ENSG00000112640.14	PPP2R5D	protein_coding	203.08	1.15688	0.353162	3.27578	0.00105372	0.0194397	-1.15688
ENSG00000164934.13	DCAF13	protein_coding	1038.48	1.03979	0.317426	3.2757	0.00105399	0.0194397	-1.03979
ENSG00000267590.1	NDUFA3P1	processed_pseudogene	11.5759	2.04999	0.626056	3.27446	0.00105865	NA	-2.04999
ENSG00000243388.1	RPL3P3	processed_pseudogene	42.8605	-1.18497	0.361891	-3.27439	0.0010589	0.0195186	1.18497
ENSG00000091527.15	CDV3	protein_coding	756.971	0.986152	0.301267	3.27335	0.0010628	0.0195788	-0.986152
ENSG00000188486.3	H2AFX	protein_coding	262.417	1.05539	0.322446	3.27307	0.00106384	0.0195825	-1.05539
ENSG00000174945.13	AMZ1	protein_coding	167.097	-0.624174	0.190708	-3.27294	0.00106436	0.0195825	0.624174
ENSG00000021355.12	SERPINB1	protein_coding	330.703	0.88572	0.270631	3.27279	0.00106491	0.0195825	-0.88572
ENSG00000142507.9	PSMB6	protein_coding	1362	0.979255	0.29933	3.27149	0.00106981	0.0196586	-0.979255
ENSG00000182534.13	MXRA7	protein_coding	951.599	0.79418	0.242777	3.27124	0.00107079	0.0196586	-0.79418
ENSG00000119669.4	IRF2BPL	protein_coding	113.26	0.768821	0.235028	3.27119	0.00107095	0.0196586	-0.768821
ENSG00000198563.13	DDX39B	protein_coding	344.17	0.711345	0.217596	3.2691	0.0010789	0.0197919	-0.711345
ENSG00000105520.10	PLPPR2	protein_coding	113.429	0.738082	0.225786	3.26894	0.0010795	0.0197919	-0.738082
ENSG00000273173.5	SNURF	protein_coding	13.2919	2.31701	0.708837	3.26875	0.00108025	NA	-2.31701
ENSG00000069011.15	PITX1	protein_coding	273.306	1.09713	0.335667	3.26852	0.00108113	0.0198101	-1.09713
ENSG00000183605.16	SFXN4	protein_coding	237.391	0.833061	0.254903	3.26815	0.00108252	0.0198238	-0.833061
ENSG00000097046.12	CDC7	protein_coding	95.3774	0.87561	0.268134	3.26557	0.00109244	0.0199935	-0.87561
ENSG00000198804.2	MT-CO1	protein_coding	1891.69	0.802886	0.24588	3.26536	0.00109323	0.0199962	-0.802886
ENSG00000161547.14	SRSF2	protein_coding	561.432	0.895492	0.274263	3.26509	0.00109429	0.0200036	-0.895492
ENSG00000164615.4	CAMLG	protein_coding	246.012	0.75749	0.232039	3.26449	0.00109659	0.0200339	-0.75749
ENSG00000109103.11	UNC119	protein_coding	119.099	1.00983	0.309375	3.26411	0.00109809	0.0200494	-1.00983
ENSG00000254901.7	BORCS8	protein_coding	659.357	0.660721	0.202444	3.26372	0.00109961	0.0200574	-0.660721
ENSG00000242612.6	DECR2	protein_coding	296.453	0.75468	0.231237	3.26366	0.00109983	0.0200574	-0.75468
ENSG00000163479.13	SSR2	protein_coding	717.221	0.592507	0.181661	3.2616	0.00110785	0.0201918	-0.592507
ENSG00000105583.9	WDR83OS	protein_coding	576.236	1.12038	0.343634	3.26038	0.00111261	0.0202666	-1.12038
ENSG00000130811.11	EIF3G	protein_coding	574.193	0.979206	0.300375	3.25994	0.00111436	0.0202865	-0.979206
ENSG00000103275.18	UBE2I	protein_coding	495.609	0.816456	0.250514	3.25912	0.00111759	0.0203333	-0.816456
ENSG00000197345.12	MRPL21	protein_coding	405.945	1.12725	0.345911	3.25879	0.00111889	0.0203449	-1.12725
ENSG00000011009.10	LYPLA2	protein_coding	297.775	1.02572	0.314771	3.25862	0.00111955	0.0203449	-1.02572
ENSG00000268391.1	RP11-241F15.6	processed_pseudogene	2.58457	5.02812	1.54322	3.2582	0.00112122	NA	-5.02812
ENSG00000119979.15	FAM45A	protein_coding	701.434	0.689686	0.211686	3.25806	0.00112176	0.0203731	-0.689686
ENSG00000011451.17	WIZ	protein_coding	112.578	0.946059	0.290438	3.25736	0.00112454	0.0204116	-0.946059
ENSG00000134900.11	TPP2	protein_coding	277.412	-0.513404	0.157645	-3.25672	0.00112708	0.0204456	0.513404
ENSG00000100906.10	NFKBIA	protein_coding	213.303	0.835506	0.256627	3.25572	0.00113105	0.0205057	-0.835506
ENSG00000184489.11	PTP4A3	protein_coding	80.1106	1.06451	0.326986	3.25551	0.00113188	0.0205087	-1.06451
ENSG00000275630.1	RP6-65G23.5	lincRNA	22.1902	-1.44836	0.444982	-3.25488	0.0011344	0.0205422	1.44836
ENSG00000155959.10	VBP1	protein_coding	730.974	1.12435	0.3455	3.25428	0.0011368	0.0205737	-1.12435
ENSG00000105669.12	COPE	protein_coding	720.24	1.09274	0.335831	3.25383	0.0011386	0.0205936	-1.09274
ENSG00000225198.1	SSXP3	unprocessed_pseudogene	44.9485	-1.05043	0.322844	-3.25367	0.00113923	0.0205936	1.05043
ENSG00000164258.11	NDUFS4	protein_coding	352.385	0.989653	0.304315	3.25207	0.00114568	0.0206954	-0.989653
ENSG00000134884.13	ARGLU1	protein_coding	128.038	0.848165	0.260818	3.25194	0.00114621	0.0206954	-0.848165
ENSG00000231752.5	EMBP1	transcribed_unprocessed_pseudogene	62.0722	-0.828627	0.254825	-3.25175	0.00114695	0.0206967	0.828627
ENSG00000241343.9	RPL36A	protein_coding	1955.07	1.07391	0.33028	3.25151	0.00114793	0.0207023	-1.07391
ENSG00000171552.12	BCL2L1	protein_coding	196.635	0.973445	0.299459	3.25068	0.00115131	0.0207511	-0.973445
ENSG00000133606.10	MKRN1	protein_coding	707.016	0.537813	0.165499	3.24965	0.00115548	0.0208142	-0.537813
ENSG00000023697.12	DERA	protein_coding	144.967	1.15831	0.356536	3.2488	0.00115893	0.0208515	-1.15831
ENSG00000151948.11	GLT1D1	protein_coding	59.0661	-0.913179	0.281092	-3.24868	0.00115942	0.0208515	0.913179
ENSG00000211448.11	DIO2	protein_coding	229.821	-0.647699	0.199375	-3.24864	0.00115958	0.0208515	0.647699
ENSG00000117054.13	ACADM	protein_coding	254.054	0.65658	0.202213	3.24697	0.00116642	0.0209623	-0.65658
ENSG00000167969.12	ECI1	protein_coding	569.872	1.04087	0.320618	3.24644	0.00116856	0.0209886	-1.04087
ENSG00000152457.17	DCLRE1C	protein_coding	398.903	0.540215	0.166411	3.24627	0.00116927	0.020989	-0.540215
ENSG00000127870.16	RNF6	protein_coding	136.981	1.16235	0.358236	3.24465	0.00117595	0.0210966	-1.16235
ENSG00000064666.14	CNN2	protein_coding	696.812	0.796024	0.245362	3.24429	0.00117745	0.0211056	-0.796024
ENSG00000163507.13	KIAA1524	protein_coding	128.792	0.835314	0.257479	3.2442	0.00117781	0.0211056	-0.835314
ENSG00000084072.16	PPIE	protein_coding	700.088	0.83495	0.257461	3.24301	0.00118274	0.0211751	-0.83495
ENSG00000125734.13	GPR108	protein_coding	100.987	0.952044	0.293575	3.24293	0.00118306	0.0211751	-0.952044
ENSG00000166451.13	CENPN	protein_coding	281.722	0.785274	0.242212	3.2421	0.00118654	0.021225	-0.785274
ENSG00000226091.7	LINC00937	lincRNA	959.98	-0.468104	0.144428	-3.24109	0.00119072	0.0212875	0.468104
ENSG00000002586.18	CD99	protein_coding	42.1536	1.20677	0.372512	3.23955	0.00119717	0.021378	-1.20677
ENSGR0000002586.18	CD99	protein_coding	42.1536	1.20677	0.372512	3.23955	0.00119717	0.021378	-1.20677
ENSG00000005700.14	IBTK	protein_coding	460.48	0.557893	0.172256	3.23874	0.00120059	0.0214266	-0.557893
ENSG00000171346.13	KRT15	protein_coding	187.139	0.67434	0.208233	3.23839	0.00120207	0.0214322	-0.67434
ENSG00000145425.9	RPS3A	protein_coding	1907.05	1.07643	0.332401	3.23834	0.00120228	0.0214322	-1.07643
ENSG00000136261.14	BZW2	protein_coding	484.314	0.754205	0.233041	3.23636	0.00121065	0.0215688	-0.754205
ENSG00000179630.10	LACC1	protein_coding	93.1463	1.39797	0.432033	3.23579	0.00121306	0.0215993	-1.39797
ENSG00000110700.6	RPS13	protein_coding	1860.72	1.02764	0.31762	3.23543	0.00121458	0.0216083	-1.02764
ENSG00000175274.18	TP53I11	protein_coding	367.098	0.950317	0.29373	3.23534	0.00121496	0.0216083	-0.950317
ENSG00000214087.8	ARL16	protein_coding	297.249	0.852821	0.263622	3.23501	0.00121637	0.0216209	-0.852821
ENSG00000177721.4	ANXA2R	protein_coding	37.2097	1.28345	0.396844	3.23415	0.00122005	0.0216696	-1.28345
ENSG00000135778.11	NTPCR	protein_coding	514.414	1.06977	0.330813	3.23377	0.00122169	0.0216696	-1.06977
ENSG00000160679.12	CHTOP	protein_coding	417.921	0.752037	0.232558	3.23377	0.00122169	0.0216696	-0.752037
ENSG00000253878.5	RP11-347C18.3	sense_intronic	30.7858	-1.42149	0.439584	-3.23371	0.00122192	0.0216696	1.42149
ENSG00000131469.12	RPL27	protein_coding	1186.18	1.11461	0.344732	3.23328	0.00122379	0.0216903	-1.11461
ENSG00000005844.17	ITGAL	protein_coding	279.459	-0.666688	0.206269	-3.23212	0.00122876	0.0217658	0.666688
ENSG00000145287.10	PLAC8	protein_coding	707.472	0.970093	0.30029	3.23052	0.00123563	0.0218751	-0.970093
ENSG00000108055.9	SMC3	protein_coding	383.662	0.813595	0.251886	3.23001	0.00123785	0.0219011	-0.813595
ENSG00000279117.1	CTD-2562J17.6	TEC	105.695	0.894993	0.2771	3.22986	0.00123852	0.0219011	-0.894993
ENSG00000165119.18	HNRNPK	protein_coding	1166.84	0.954349	0.295521	3.22938	0.00124059	0.0219029	-0.954349
ENSG00000129355.6	CDKN2D	protein_coding	61.6082	1.16627	0.361144	3.22938	0.0012406	0.0219029	-1.16627
ENSG00000174792.10	C4orf26	protein_coding	124.749	-0.84404	0.261366	-3.22934	0.00124075	0.0219029	0.84404
ENSG00000213123.10	TCTEX1D2	protein_coding	160.728	0.972336	0.301166	3.22857	0.00124409	0.0219418	-0.972336
ENSG00000228000.1	RPL7AP65	processed_pseudogene	40.9727	-1.21618	0.376699	-3.22851	0.00124437	0.0219418	1.21618
ENSG00000130024.14	PHF10	protein_coding	148.323	0.810082	0.250938	3.22822	0.00124562	0.0219421	-0.810082
ENSG00000140092.14	FBLN5	protein_coding	131.033	-0.776381	0.240501	-3.22818	0.00124581	0.0219421	0.776381
ENSG00000168958.19	MFF	protein_coding	374.824	1.00567	0.311564	3.22781	0.00124741	0.0219576	-1.00567
ENSG00000132646.10	PCNA	protein_coding	311.959	1.06456	0.329831	3.22758	0.00124842	0.0219629	-1.06456
ENSG00000175711.8	B3GNTL1	protein_coding	273.227	0.950157	0.29456	3.22568	0.00125673	0.0220966	-0.950157
ENSG00000100294.12	MCAT	protein_coding	60.261	1.33006	0.412381	3.22531	0.00125837	0.0221128	-1.33006
ENSG00000079101.16	CLUL1	protein_coding	100.551	-0.801365	0.248493	-3.2249	0.00126018	0.0221238	0.801365
ENSG00000263436.1	MIR3158-2	miRNA	2.94188	-4.8191	1.49435	-3.22488	0.00126024	NA	4.8191
ENSG00000237310.1	GS1-124K5.4	lincRNA	27.3442	1.88974	0.586038	3.22461	0.00126147	0.0221238	-1.88974
ENSG00000007520.3	TSR3	protein_coding	644.474	1.07588	0.333647	3.22459	0.00126153	0.0221238	-1.07588
ENSG00000084636.17	COL16A1	protein_coding	192.621	-0.760209	0.235759	-3.22452	0.00126186	0.0221238	0.760209
ENSG00000204887.4	KRTAP1-4	protein_coding	9.91213	-2.57164	0.797818	-3.22334	0.00126703	NA	2.57164
ENSG00000096384.19	HSP90AB1	protein_coding	3043.81	0.99024	0.307231	3.22311	0.00126807	0.0222201	-0.99024
ENSG00000163682.15	RPL9	protein_coding	753.158	0.913599	0.283504	3.22252	0.00127066	0.0222528	-0.913599
ENSG00000135587.8	SMPD2	protein_coding	161.571	0.942883	0.292646	3.22193	0.00127332	0.0222866	-0.942883
ENSG00000251281.1	CTD-2066L21.2	lincRNA	9.72126	1.98525	0.616236	3.22158	0.00127487	NA	-1.98525
ENSG00000096746.17	HNRNPH3	protein_coding	6650.34	1.05506	0.327498	3.22157	0.00127489	0.0223016	-1.05506
ENSG00000262919.7	FAM58A	protein_coding	256.124	1.19374	0.370735	3.21993	0.0012822	0.0224167	-1.19374
ENSG00000254815.5	RP11-496I9.1	antisense	26.5964	1.91436	0.594742	3.21881	0.00128725	0.0224836	-1.91436
ENSG00000099995.18	SF3A1	protein_coding	190.816	0.922876	0.286718	3.21876	0.00128748	0.0224836	-0.922876
ENSG00000094804.9	CDC6	protein_coding	261.255	-0.733721	0.227966	-3.21855	0.0012884	0.0224869	0.733721
ENSG00000132341.11	RAN	protein_coding	2580.51	1.10836	0.344416	3.21809	0.00129049	0.0225107	-1.10836
ENSG00000163683.11	SMIM14	protein_coding	818.851	0.725337	0.225405	3.21792	0.00129123	0.0225108	-0.725337
ENSG00000136710.9	CCDC115	protein_coding	227.078	1.07404	0.334016	3.21554	0.00130198	0.0226855	-1.07404
ENSG00000275783.1	FP236383.5	miRNA	21.3822	1.45252	0.45178	3.21511	0.00130396	0.0226954	-1.45252
ENSG00000150773.10	PIH1D2	protein_coding	78.2901	-0.951687	0.296006	-3.21509	0.00130402	0.0226954	0.951687
ENSG00000279367.1	RP11-157P23.1	TEC	12.9283	-1.93112	0.600746	-3.21454	0.00130653	NA	1.93112
ENSG00000261442.1	RP11-709D24.6	antisense	20.8156	-1.5478	0.481529	-3.21434	0.00130745	0.0227273	1.5478
ENSG00000136758.18	YME1L1	protein_coding	548.806	0.663324	0.206366	3.2143	0.00130761	0.0227273	-0.663324
ENSG00000112304.10	ACOT13	protein_coding	341.757	0.910119	0.283155	3.21421	0.00130806	0.0227273	-0.910119
ENSG00000270762.1	FXYD6P1	processed_pseudogene	30.6212	-1.59296	0.495691	-3.21361	0.00131079	0.0227619	1.59296
ENSG00000250515.1	RP11-515C16.7	processed_pseudogene	24.0834	-1.2721	0.395907	-3.21313	0.00131299	0.0227872	1.2721
ENSG00000122566.20	HNRNPA2B1	protein_coding	3419.3	0.999203	0.311025	3.21261	0.00131533	0.0228151	-0.999203
ENSG00000131462.7	TUBG1	protein_coding	604.397	0.92649	0.288436	3.21212	0.00131758	0.0228327	-0.92649
ENSG00000115204.14	MPV17	protein_coding	815.032	1.11584	0.347389	3.21207	0.00131783	0.0228327	-1.11584
ENSG00000110002.15	VWA5A	protein_coding	98.1711	1.26622	0.394317	3.21118	0.00132191	0.0228905	-1.26622
ENSG00000229619.3	MBNL1-AS1	antisense	76.9778	1.00918	0.314456	3.20929	0.00133062	0.0230285	-1.00918
ENSG00000139546.10	TARBP2	protein_coding	243.547	1.08334	0.337653	3.20845	0.00133454	0.0230834	-1.08334
ENSG00000262814.6	MRPL12	protein_coding	652.08	1.09117	0.340126	3.20814	0.00133594	0.0230947	-1.09117
ENSG00000170315.13	UBB	protein_coding	3456.94	1.03515	0.322705	3.20772	0.00133791	0.0231074	-1.03515
ENSG00000176731.11	C8orf59	protein_coding	265.472	1.01881	0.317625	3.20759	0.00133851	0.0231074	-1.01881
ENSG00000169446.5	MMGT1	protein_coding	84.3843	0.898594	0.280154	3.2075	0.00133892	0.0231074	-0.898594
ENSG00000243596.1	RP11-758I14.2	processed_pseudogene	15.082	-1.7132	0.534156	-3.2073	0.00133986	NA	1.7132
ENSG00000167508.10	MVD	protein_coding	280.16	0.895322	0.279159	3.20722	0.00134026	0.0231176	-0.895322
ENSG00000232018.4	AL132709.8	lincRNA	38.2625	1.53707	0.479278	3.20706	0.00134101	0.0231176	-1.53707
ENSG00000142168.14	SOD1	protein_coding	1101.92	0.948734	0.296033	3.20482	0.00135147	0.023269	-0.948734
ENSG00000110315.6	RNF141	protein_coding	442.49	0.835683	0.26076	3.20479	0.0013516	0.023269	-0.835683
ENSG00000188021.8	UBQLN2	protein_coding	78.6129	1.17729	0.367364	3.2047	0.00135205	0.023269	-1.17729
ENSG00000029993.14	HMGB3	protein_coding	1223.43	0.925098	0.288741	3.2039	0.00135577	0.0233082	-0.925098
ENSG00000162496.8	DHRS3	protein_coding	145.743	1.06556	0.332584	3.20389	0.00135584	0.0233082	-1.06556
ENSG00000198888.2	MT-ND1	protein_coding	755.652	0.744692	0.232481	3.20324	0.00135889	0.0233311	-0.744692
ENSG00000145794.16	MEGF10	protein_coding	107.653	-0.904143	0.282259	-3.20324	0.00135891	0.0233311	0.904143
ENSG00000215472.10	RPL17-C18orf32	protein_coding	38.8911	1.10662	0.345482	3.20313	0.00135944	0.0233311	-1.10662
ENSG00000188549.12	C15orf52	protein_coding	424.755	0.593469	0.185332	3.20219	0.00136385	0.0233938	-0.593469
ENSG00000184983.9	NDUFA6	protein_coding	616.606	1.09224	0.341227	3.20093	0.00136985	0.0234836	-1.09224
ENSG00000132768.13	DPH2	protein_coding	270.543	0.978916	0.305857	3.20057	0.00137158	0.0235003	-0.978916
ENSG00000134463.14	ECHDC3	protein_coding	27.1468	1.47261	0.460285	3.19934	0.00137743	0.0235761	-1.47261
ENSG00000237883.1	DGUOK-AS1	antisense	19.1779	1.60664	0.502181	3.19932	0.00137753	0.0235761	-1.60664
ENSG00000054116.11	TRAPPC3	protein_coding	467.37	0.753749	0.235638	3.19875	0.00138025	0.0236095	-0.753749
ENSG00000267288.2	RP13-890H12.2	antisense	10.0926	-2.00878	0.62816	-3.19789	0.00138439	NA	2.00878
ENSG00000177879.14	AP3S1	protein_coding	428.694	1.1518	0.360269	3.19706	0.00138837	0.0237354	-1.1518
ENSG00000250151.9	ARPC4-TTLL3	protein_coding	5.09789	3.43526	1.07454	3.19696	0.00138884	NA	-3.43526
ENSG00000165629.19	ATP5C1	protein_coding	517.274	0.737726	0.230866	3.19548	0.00139599	0.0238412	-0.737726
ENSG00000197847.12	SLC22A20	unitary_pseudogene	197.09	-0.705402	0.220755	-3.19541	0.00139632	0.0238412	0.705402
ENSG00000115541.10	HSPE1	protein_coding	1366.93	1.08649	0.340027	3.1953	0.00139688	0.0238412	-1.08649
ENSG00000161999.11	JMJD8	protein_coding	296.613	1.08295	0.339113	3.19348	0.00140571	0.0239786	-1.08295
ENSG00000161654.9	LSM12	protein_coding	525.998	0.647104	0.202676	3.19279	0.00140904	0.0240222	-0.647104
ENSG00000274827.4	LINC01297	lincRNA	7767.66	0.55488	0.173864	3.19146	0.00141555	0.0241071	-0.55488
ENSG00000145216.15	FIP1L1	protein_coding	140.986	0.849181	0.26608	3.19145	0.00141558	0.0241071	-0.849181
ENSG00000197879.14	MYO1C	protein_coding	510.003	0.625958	0.196154	3.19115	0.00141707	0.024119	-0.625958
ENSG00000205413.7	SAMD9	protein_coding	47.2903	1.19737	0.375282	3.19058	0.00141986	0.0241533	-1.19737
ENSG00000023734.10	STRAP	protein_coding	585.889	0.756698	0.237194	3.1902	0.00142172	0.0241717	-0.756698
ENSG00000076043.9	REXO2	protein_coding	577.641	0.939462	0.294573	3.18924	0.00142649	0.0242393	-0.939462
ENSG00000259230.1	CTD-2555C10.3	lincRNA	23.5094	-1.54786	0.485365	-3.18906	0.00142737	0.024241	1.54786
ENSG00000211896.7	IGHG1	IG_C_gene	41.9615	-1.126	0.35316	-3.18834	0.00143092	0.0242879	1.126
ENSG00000205707.10	LYRM5	protein_coding	80.8663	1.16411	0.365348	3.18631	0.00144102	0.0244458	-1.16411
ENSG00000131143.8	COX4I1	protein_coding	1397.27	1.0067	0.316044	3.18531	0.00144599	0.0245107	-1.0067
ENSG00000108773.10	KAT2A	protein_coding	96.9039	0.871818	0.273707	3.18522	0.00144643	0.0245107	-0.871818
ENSG00000070831.15	CDC42	protein_coding	720.532	0.885241	0.277985	3.1845	0.00145007	0.0245589	-0.885241
ENSG00000203875.10	SNHG5	processed_transcript	740.52	1.01941	0.320142	3.18424	0.00145136	0.0245595	-1.01941
ENSG00000134480.13	CCNH	protein_coding	112.713	1.13322	0.355918	3.18393	0.00145289	0.0245595	-1.13322
ENSG00000100804.18	PSMB5	protein_coding	938.634	0.826145	0.259475	3.18391	0.00145298	0.0245595	-0.826145
ENSG00000099875.14	MKNK2	protein_coding	288.091	1.09626	0.344319	3.18385	0.00145328	0.0245595	-1.09626
ENSG00000148824.18	MTG1	protein_coding	346.087	0.701213	0.220292	3.18311	0.00145701	0.0246089	-0.701213
ENSG00000205250.8	E2F4	protein_coding	256.868	0.868793	0.27304	3.18192	0.001463	0.0246966	-0.868793
ENSG00000167671.11	UBXN6	protein_coding	81.4579	1.18331	0.372178	3.17943	0.00147567	0.024897	-1.18331
ENSG00000168067.11	MAP4K2	protein_coding	667.447	0.738861	0.232419	3.17901	0.00147779	0.0249191	-0.738861
ENSG00000183520.11	UTP11L	protein_coding	715.121	0.715227	0.225032	3.17834	0.00148121	0.0249631	-0.715227
ENSG00000167315.17	ACAA2	protein_coding	460.289	0.878769	0.276555	3.17755	0.00148524	0.0250173	-0.878769
ENSG00000173156.6	RHOD	protein_coding	125.602	1.05849	0.333219	3.17656	0.00149033	0.0250893	-1.05849
ENSG00000180773.14	SLC36A4	protein_coding	117.03	1.0915	0.343632	3.17635	0.00149139	0.0250935	-1.0915
ENSG00000145632.14	PLK2	protein_coding	146.337	1.00732	0.317239	3.17526	0.001497	0.0251742	-1.00732
ENSG00000174946.6	GPR171	protein_coding	94.0722	-1.01942	0.321249	-3.17329	0.00150721	0.0253321	1.01942
ENSG00000117691.9	NENF	protein_coding	514.188	1.0816	0.340911	3.17269	0.00151032	0.0253706	-1.0816
ENSG00000164105.3	SAP30	protein_coding	69.7106	0.98206	0.309601	3.17202	0.00151383	0.0253885	-0.98206
ENSG00000124406.16	ATP8A1	protein_coding	114.146	-0.658108	0.207485	-3.17184	0.00151478	0.0253885	0.658108
ENSG00000163882.9	POLR2H	protein_coding	609.489	0.501026	0.157968	3.17169	0.00151556	0.0253885	-0.501026
ENSG00000176903.4	PNMA1	protein_coding	167.22	1.19312	0.376182	3.17165	0.00151575	0.0253885	-1.19312
ENSG00000081721.11	DUSP12	protein_coding	168.64	0.663987	0.209352	3.17162	0.00151589	0.0253885	-0.663987
ENSG00000034713.7	GABARAPL2	protein_coding	334.716	1.01563	0.320231	3.17154	0.00151632	0.0253885	-1.01563
ENSG00000267069.1	RP11-64C12.8	lincRNA	8.3806	-2.47704	0.781102	-3.17121	0.00151805	NA	2.47704
ENSG00000185215.8	TNFAIP2	protein_coding	370.232	0.86866	0.273925	3.17116	0.0015183	0.0254079	-0.86866
ENSG00000100129.17	EIF3L	protein_coding	392.159	0.951374	0.30005	3.17072	0.00152063	0.0254331	-0.951374
ENSG00000131116.11	ZNF428	protein_coding	83.2972	1.016	0.320554	3.16951	0.00152696	0.0255251	-1.016
ENSG00000215158.9	RP11-1023L17.1	transcribed_unprocessed_pseudogene	387.019	0.505543	0.159546	3.16864	0.00153155	0.025588	-0.505543
ENSG00000174173.6	TRMT10C	protein_coding	301.394	0.905264	0.285712	3.16845	0.00153256	0.025591	-0.905264
ENSG00000167447.12	SMG8	protein_coding	69.9541	-1.03915	0.328077	-3.1674	0.00153807	0.0256692	1.03915
ENSG00000226773.1	RP4-775D17.1	processed_pseudogene	31.7736	-1.23975	0.391468	-3.16692	0.0015406	0.0256941	1.23975
ENSG00000066027.11	PPP2R5A	protein_coding	229.589	0.664749	0.209911	3.16681	0.00154123	0.0256941	-0.664749
ENSG00000253982.1	CTD-2336O2.1	antisense	184.123	0.639333	0.201955	3.16572	0.001547	0.0257765	-0.639333
ENSG00000261221.3	ZNF865	protein_coding	23.3975	1.42674	0.450792	3.16496	0.00155105	0.02583	-1.42674
ENSG00000120509.10	PDZD11	protein_coding	565.649	0.9767	0.308697	3.16395	0.00155645	0.0259059	-0.9767
ENSG00000107672.14	NSMCE4A	protein_coding	380.496	0.803896	0.254285	3.16139	0.00157017	0.0261201	-0.803896
ENSG00000223522.1	AC093690.1	antisense	90.951	-0.794334	0.251331	-3.16051	0.00157495	0.0261856	0.794334
ENSG00000237185.1	VN1R66P	unprocessed_pseudogene	11.0862	-2.04296	0.64673	-3.1589	0.00158365	NA	2.04296
ENSG00000148803.11	FUOM	protein_coding	249.951	1.04579	0.331265	3.15696	0.00159425	0.0264922	-1.04579
ENSG00000102871.15	TRADD	protein_coding	112.993	0.990471	0.313803	3.15635	0.00159758	0.0265262	-0.990471
ENSG00000124313.12	IQSEC2	protein_coding	110.511	1.05541	0.334386	3.15627	0.00159801	0.0265262	-1.05541
ENSG00000138138.13	ATAD1	protein_coding	191.729	-0.832698	0.263854	-3.1559	0.00160004	0.0265375	0.832698
ENSG00000182472.8	CAPN12	protein_coding	529.316	0.578603	0.183344	3.15583	0.00160041	0.0265375	-0.578603
ENSG00000104980.7	TIMM44	protein_coding	233.806	0.941057	0.29824	3.15537	0.00160293	0.0265619	-0.941057
ENSG00000141068.13	KSR1	protein_coding	419.38	-0.563204	0.178497	-3.15525	0.00160361	0.0265619	0.563204
ENSG00000096080.11	MRPS18A	protein_coding	306.246	0.99154	0.314456	3.15319	0.00161498	0.0267359	-0.99154
ENSG00000213799.10	ZNF845	protein_coding	77.4815	0.892746	0.283147	3.15294	0.00161636	0.0267445	-0.892746
ENSG00000198918.7	RPL39	protein_coding	2237.89	1.07278	0.340418	3.15135	0.00162515	0.0268755	-1.07278
ENSG00000225969.1	ABHD11-AS1	antisense	13.8934	2.28156	0.724086	3.15095	0.00162738	NA	-2.28156
ENSG00000243896.3	OR2A7	protein_coding	163.889	0.68561	0.217636	3.15026	0.00163123	0.0269616	-0.68561
ENSG00000015475.18	BID	protein_coding	446.001	0.848777	0.269477	3.14972	0.00163427	0.0269973	-0.848777
ENSG00000179933.5	C14orf119	protein_coding	392.294	1.0017	0.318277	3.14725	0.00164812	0.0272059	-1.0017
ENSG00000116237.15	ICMT	protein_coding	508.242	1.11611	0.354639	3.14716	0.00164866	0.0272059	-1.11611
ENSG00000196368.4	NUDT11	protein_coding	53.5934	1.45597	0.462693	3.14674	0.00165103	0.0272305	-1.45597
ENSG00000248333.8	CDK11B	protein_coding	348.375	1.0603	0.337107	3.14531	0.00165913	0.0273495	-1.0603
ENSG00000140682.18	TGFB1I1	protein_coding	223.54	0.750308	0.238601	3.14461	0.00166307	0.0273998	-0.750308
ENSG00000268892.1	CTD-3233P19.8	unprocessed_pseudogene	21.7084	1.2382	0.393864	3.14373	0.0016681	0.0274681	-1.2382
ENSG00000160803.7	UBQLN4	protein_coding	199.274	0.948451	0.301739	3.14328	0.00167063	0.0274951	-0.948451
ENSG00000163159.11	VPS72	protein_coding	249.907	0.827774	0.26353	3.1411	0.00168316	0.0276792	-0.827774
ENSG00000236797.1	SPA17P1	transcribed_processed_pseudogene	22.9241	-1.39583	0.444388	-3.14102	0.00168362	0.0276792	1.39583
ENSG00000103496.14	STX4	protein_coding	191.263	0.821452	0.261539	3.14084	0.00168464	0.0276813	-0.821452
ENSG00000140995.16	DEF8	protein_coding	444.077	0.920803	0.293341	3.13902	0.00169515	0.0278392	-0.920803
ENSG00000239590.1	OR1J4	protein_coding	3.33717	-5.0102	1.59624	-3.13875	0.0016967	NA	5.0102
ENSG00000171204.12	TMEM126B	protein_coding	549.606	0.920417	0.29327	3.13846	0.00169837	0.0278773	-0.920417
ENSG00000272058.2	FAM231D	protein_coding	88.0042	-1.12513	0.358582	-3.13772	0.00170268	0.0279331	1.12513
ENSG00000187608.8	ISG15	protein_coding	534.41	1.05383	0.335948	3.13688	0.00170755	0.0279982	-1.05383
ENSG00000066855.15	MTFR1	protein_coding	156.617	0.671462	0.214113	3.13601	0.00171261	0.0280663	-0.671462
ENSG00000148341.17	SH3GLB2	protein_coding	150.873	0.78226	0.249513	3.13515	0.00171765	0.0281326	-0.78226
ENSG00000131508.15	UBE2D2	protein_coding	708.555	0.955764	0.304868	3.13501	0.00171848	0.0281326	-0.955764
ENSG00000013364.18	MVP	protein_coding	970.867	0.618911	0.197436	3.13473	0.0017201	0.0281435	-0.618911
ENSG00000178988.10	MRFAP1L1	protein_coding	173.824	0.979238	0.312398	3.13459	0.00172097	0.0281435	-0.979238
ENSG00000252225.1	Y_RNA	misc_RNA	4.44473	-4.41463	1.40853	-3.13422	0.00172311	NA	4.41463
ENSG00000197763.12	TXNRD3	protein_coding	161.586	0.727318	0.232226	3.13194	0.00173656	0.028369	-0.727318
ENSG00000156110.13	ADK	protein_coding	298.658	0.768961	0.245523	3.13193	0.00173659	0.028369	-0.768961
ENSG00000183688.4	FAM101B	protein_coding	1223.55	0.949402	0.303152	3.13177	0.00173756	0.0283697	-0.949402
ENSG00000227545.1	RP5-905H7.10	processed_pseudogene	4.60096	-5.46665	1.74576	-3.13139	0.00173979	NA	5.46665
ENSG00000165169.10	DYNLT3	protein_coding	260.874	0.716399	0.228836	3.13062	0.00174436	0.0284424	-0.716399
ENSG00000185825.15	BCAP31	protein_coding	754.497	0.837427	0.267511	3.13044	0.00174547	0.0284424	-0.837427
ENSG00000166971.16	AKTIP	protein_coding	204.659	0.587312	0.187622	3.1303	0.00174627	0.0284424	-0.587312
ENSG00000168275.14	COA6	protein_coding	259.549	1.06542	0.340359	3.13027	0.00174645	0.0284424	-1.06542
ENSG00000100142.14	POLR2F	protein_coding	427.609	0.978242	0.312513	3.13024	0.00174661	0.0284424	-0.978242
ENSG00000136045.11	PWP1	protein_coding	365.357	0.89679	0.286631	3.12873	0.00175566	0.0285747	-0.89679
ENSG00000269053.1	CTD-2521M24.8	antisense	10.8804	-2.31515	0.740013	-3.12852	0.00175688	NA	2.31515
ENSG00000198598.6	MMP17	protein_coding	70.1095	0.812814	0.25984	3.12813	0.00175923	0.0286176	-0.812814
ENSG00000152253.8	SPC25	protein_coding	416.07	0.734162	0.234725	3.12776	0.00176147	0.0286389	-0.734162
ENSG00000168961.16	LGALS9	protein_coding	211.731	-0.5991	0.191565	-3.12741	0.00176357	0.028658	0.5991
ENSG00000163170.11	BOLA3	protein_coding	606.193	0.979221	0.313136	3.12715	0.00176513	0.0286682	-0.979221
ENSG00000166025.17	AMOTL1	protein_coding	259.361	-0.618204	0.197824	-3.12503	0.00177789	0.0288603	0.618204
ENSG00000106123.11	EPHB6	protein_coding	75.146	-1.22465	0.391965	-3.1244	0.00178168	0.0288928	1.22465
ENSG00000165644.10	COMTD1	protein_coding	58.2672	1.42208	0.455154	3.12439	0.00178176	0.0288928	-1.42208
ENSG00000115816.13	CEBPZ	protein_coding	327.63	0.938649	0.300453	3.12411	0.00178343	0.0289047	-0.938649
ENSG00000168283.13	BMI1	protein_coding	120.189	1.02589	0.328418	3.12372	0.00178579	0.0289278	-1.02589
ENSG00000176986.15	SEC24C	protein_coding	393.673	0.77587	0.248414	3.1233	0.00178837	0.0289543	-0.77587
ENSG00000115353.10	TACR1	protein_coding	31.2723	1.36115	0.435853	3.12297	0.00179036	0.0289714	-1.36115
ENSG00000111897.6	SERINC1	protein_coding	567.004	0.716213	0.229513	3.12058	0.00180493	0.0291918	-0.716213
ENSG00000176182.5	MYPOP	protein_coding	13.3684	1.63701	0.524833	3.11912	0.00181393	NA	-1.63701
ENSG00000108100.17	CCNY	protein_coding	185.019	0.788115	0.252769	3.11792	0.00182132	0.0294415	-0.788115
ENSG00000156976.14	EIF4A2	protein_coding	248.439	0.900161	0.288783	3.11708	0.0018265	0.0295098	-0.900161
ENSG00000221983.7	UBA52	protein_coding	1373.13	1.05161	0.337437	3.11647	0.00183029	0.0295556	-1.05161
ENSG00000127914.16	AKAP9	protein_coding	916.291	0.539075	0.173055	3.11504	0.00183918	0.0296738	-0.539075
ENSG00000106443.15	PHF14	protein_coding	686.752	0.757949	0.243323	3.11499	0.00183954	0.0296738	-0.757949
ENSG00000169230.9	PRELID1	protein_coding	1957.58	0.996832	0.320101	3.11411	0.00184498	0.0297444	-0.996832
ENSG00000165501.16	LRR1	protein_coding	206.54	1.12094	0.35997	3.11398	0.00184584	0.0297444	-1.12094
ENSG00000172602.9	RND1	protein_coding	268.702	-0.57984	0.186287	-3.11263	0.00185431	0.0298654	0.57984
ENSG00000139988.9	RDH12	protein_coding	47.9809	-1.39417	0.44807	-3.11149	0.00186144	0.0299637	1.39417
ENSG00000060491.16	OGFR	protein_coding	150.362	0.882854	0.283753	3.11135	0.00186236	0.0299637	-0.882854
ENSG00000113141.15	IK	protein_coding	1018.82	0.822407	0.264376	3.11075	0.00186612	0.0300086	-0.822407
ENSG00000271115.1	RP11-443I9.1	processed_pseudogene	6.43411	2.65488	0.853667	3.10997	0.00187106	NA	-2.65488
ENSG00000099899.14	TRMT2A	protein_coding	93.7927	1.02689	0.330533	3.10677	0.00189142	0.0303995	-1.02689
ENSG00000172366.19	FAM195A	protein_coding	488.778	1.00353	0.323034	3.10657	0.00189274	0.0304049	-1.00353
ENSG00000106803.9	SEC61B	protein_coding	423.487	1.05488	0.339581	3.10641	0.00189374	0.0304052	-1.05488
ENSG00000183018.8	SPNS2	protein_coding	38.4723	-1.3734	0.442151	-3.10619	0.00189513	0.0304117	1.3734
ENSG00000167515.10	TRAPPC2L	protein_coding	416.162	1.1536	0.371429	3.10584	0.00189739	0.0304321	-1.1536
ENSG00000257103.8	LSM14A	protein_coding	600.167	0.583257	0.187833	3.1052	0.00190154	0.0304767	-0.583257
ENSG00000163468.14	CCT3	protein_coding	1557.41	0.786085	0.253159	3.1051	0.00190214	0.0304767	-0.786085
ENSG00000185728.16	YTHDF3	protein_coding	245.414	0.633857	0.204181	3.10439	0.00190671	0.0305341	-0.633857
ENSG00000215068.7	AC025171.1	antisense	100.087	0.887566	0.285992	3.10346	0.00191271	0.0306	-0.887566
ENSG00000122033.14	MTIF3	protein_coding	133.309	0.952668	0.306971	3.10345	0.00191281	0.0306	-0.952668
ENSG00000189143.9	CLDN4	protein_coding	461.288	0.562547	0.181309	3.1027	0.00191765	0.0306616	-0.562547
ENSG00000214160.9	ALG3	protein_coding	397.724	0.865756	0.27922	3.10062	0.00193116	0.0308615	-0.865756
ENSG00000168101.14	NUDT16L1	protein_coding	178.788	1.01938	0.328916	3.09922	0.00194032	0.0309777	-1.01938
ENSG00000152409.8	JMY	protein_coding	172.431	-0.65135	0.210167	-3.0992	0.00194043	0.0309777	0.65135
ENSG00000231742.5	LINC01273	lincRNA	73.5758	-0.768892	0.248159	-3.09839	0.00194578	0.031047	0.768892
ENSG00000176142.12	TMEM39A	protein_coding	161.506	-0.581449	0.187701	-3.09774	0.00195004	0.0310989	0.581449
ENSG00000259332.3	ST20-MTHFS	protein_coding	22.6833	1.51776	0.490038	3.09724	0.00195331	0.0311245	-1.51776
ENSG00000183837.9	PNMA3	protein_coding	34.0985	-1.25809	0.406204	-3.09719	0.00195366	0.0311245	1.25809
ENSG00000092853.13	CLSPN	protein_coding	951.957	0.648158	0.209344	3.09613	0.00196064	0.0312173	-0.648158
ENSG00000135617.3	PRADC1	protein_coding	286.834	0.946426	0.305707	3.09586	0.00196241	0.0312173	-0.946426
ENSG00000171700.13	RGS19	protein_coding	150.826	1.18503	0.382791	3.09577	0.00196304	0.0312173	-1.18503
ENSG00000152591.12	DSPP	protein_coding	17.5759	-1.70801	0.551749	-3.09562	0.001964	0.0312173	1.70801
ENSG00000163513.17	TGFBR2	protein_coding	145.984	0.750253	0.242366	3.09554	0.00196454	0.0312173	-0.750253
ENSG00000185787.14	MORF4L1	protein_coding	1699.88	0.768924	0.248414	3.09533	0.00196592	0.0312231	-0.768924
ENSG00000258685.2	CTD-2315A10.2	processed_pseudogene	42.049	-0.994654	0.321375	-3.095	0.00196814	0.0312424	0.994654
ENSG00000165898.13	ISCA2	protein_coding	314.968	0.803303	0.259594	3.09446	0.00197172	0.0312511	-0.803303
ENSG00000114904.12	NEK4	protein_coding	211.275	-0.823195	0.266023	-3.09445	0.00197178	0.0312511	0.823195
ENSG00000169976.6	SF3B5	protein_coding	417.527	1.10419	0.356833	3.09441	0.00197207	0.0312511	-1.10419
ENSG00000175387.15	SMAD2	protein_coding	3201.03	0.861191	0.278315	3.09431	0.00197274	0.0312511	-0.861191
ENSG00000182156.9	ENPP7	protein_coding	57.9861	-1.02463	0.331156	-3.09411	0.00197407	0.0312562	1.02463
ENSG00000075336.11	TIMM21	protein_coding	903.251	0.914634	0.295676	3.09337	0.00197899	0.0313072	-0.914634
ENSG00000261269.1	RP11-389C8.2	sense_overlapping	44.6845	-1.10701	0.357882	-3.09323	0.0019799	0.0313072	1.10701
ENSG00000204574.12	ABCF1	protein_coding	1060.03	0.971836	0.314188	3.09317	0.00198034	0.0313072	-0.971836
ENSG00000133265.10	HSPBP1	protein_coding	356.961	1.12515	0.363786	3.0929	0.00198212	0.0313193	-1.12515
ENSG00000169189.16	NSMCE1	protein_coding	284.173	0.660375	0.213539	3.09252	0.00198464	0.0313431	-0.660375
ENSG00000101187.15	SLCO4A1	protein_coding	250.916	0.839246	0.271425	3.092	0.00198812	0.031382	-0.839246
ENSG00000107957.16	SH3PXD2A	protein_coding	1840.61	0.902148	0.291845	3.09119	0.00199354	0.0314514	-0.902148
ENSG00000175931.12	UBE2O	protein_coding	419.669	-0.514565	0.16653	-3.08992	0.00200211	0.0315705	0.514565
ENSG00000004399.12	PLXND1	protein_coding	209.427	0.646627	0.209301	3.08946	0.00200521	0.0316032	-0.646627
[truncated: 58,555 more rows]
