# Supplementary material for: HuR-Regulated Extracellular Vesicles Promote Endothelial Cell Remodeling in Pancreatic Cancer
Source: Cancer Res Commun. 2025 Sep 3;5(9):1501–15. doi: 10.1158/2767-9764.CRC-25-0355 (PMC12405104; doi:10.1158/2767-9764.CRC-25-0355)
Supplement: Supplementary Data 3 — HPaMECs treated with WT vs. HuR KO EVs [file crc-25-0355_supplementary_data_3_suppsd3.xlsx]

## Sheet: WT_KO_DESEQ
gene	baseMean	log2FoldChange	log10 p
ENSG00000261317.1	2.75847	18.7228	9.82173
ENSG00000269374.1	1.24847	18.4026	8.98144
ENSG00000265264.5	2.58432	18.3778	9.32588
ENSG00000188013.6	0.803865	18.0123	7.14125
ENSG00000272741.1	1.17255	17.7116	6.33369
ENSG00000228981.3	0.66442	17.6667	6.14633
ENSG00000254094.1	2.05589	16.7852	8.93153
ENSG00000224376.1	0.662213	16.6712	4.48803
ENSG00000205116.3	0.506341	16.6366	4.46982
ENSG00000220418.1	0.462348	16.4182	4.32868
ENSG00000181908.5	0.413695	16.248	4.22662
ENSG00000213063.3	0.41523	16.2336	4.21948
ENSG00000171234.13	0.780821	16.2045	5.39512
ENSG00000177350.6	0.455547	16.0516	4.13094
ENSG00000124818.14	0.618633	15.9677	4.11277
ENSG00000196826.7	9.11755	6.83135	5.30751
ENSG00000265401.1	6.86096	6.75893	1.07587
ENSG00000274049.4	4.49464	6.02666	0.907785
ENSG00000262526.2	11.5493	5.94122	3.99843
ENSG00000235288.3	8.7246	5.65238	3.59027
ENSG00000236699.8	5.48933	5.36264	5.41788
ENSG00000133019.11	5.69202	5.34135	2.8469
ENSG00000214407.3	2.78228	4.95118	1.52651
ENSG00000258504.2	1.87267	4.90052	0.85862
ENSG00000279955.3	2.75515	4.87373	1.89299
ENSG00000267228.6	5.32304	4.74172	0.784131
ENSG00000255767.1	1.54564	4.56556	1.36946
ENSG00000144285.15	4.00925	4.53973	1.83086
ENSG00000251660.1	4.53558	4.53289	2.1345
ENSG00000264727.1	1.74454	4.47138	1.56105
ENSG00000273513.1	2.75592	4.37604	1.34179
ENSG00000282301.1	1.27268	4.34052	0.921759
ENSG00000267396.1	2.78999	4.23348	0.83413
ENSG00000256514.1	14.8022	4.19139	0.560649
ENSG00000255639.2	1.12769	4.14619	0.686462
ENSG00000279576.1	26.9399	4.09805	0.559799
ENSG00000273489.1	8.12397	4.09383	0.849921
ENSG00000218631.1	1.13781	4.08796	0.768817
ENSG00000258064.1	4.71635	4.08429	1.96482
ENSG00000223695.1	1.39619	4.05399	1.19084
ENSG00000261375.1	1.74111	4.03089	1.05044
ENSG00000268173.1	5.75512	4.02431	0.51281
ENSG00000167774.2	1.68591	3.90302	0.64745
ENSG00000279758.1	1.032	3.89897	0.661549
ENSG00000281905.1	1.53159	3.87749	1.09824
ENSG00000223727.6	1.44758	3.83799	1.24212
ENSG00000100298.15	1.40402	3.82604	0.903232
ENSG00000255277.3	0.999196	3.80774	0.802544
ENSG00000102001.12	1.65079	3.79861	1.02371
ENSG00000228208.6	1.87931	3.76917	1.0806
ENSG00000267827.5	2.18931	3.76901	1.36957
ENSG00000258588.3	10.0859	3.76568	2.46879
ENSG00000256560.1	0.629453	3.75084	0.521397
ENSG00000254811.5	0.917953	3.74367	0.774734
ENSG00000254415.3	1.03669	3.72246	0.53628
ENSG00000270024.5	5.74288	3.71784	1.92619
ENSG00000270112.3	1.98161	3.70447	0.859094
ENSG00000156194.17	5.77534	3.66565	1.53457
ENSG00000225868.6	0.919131	3.6558	0.740975
ENSG00000259926.1	1.25113	3.65077	0.932427
ENSG00000228502.1	0.97603	3.64837	0.870379
ENSG00000272009.1	1.68998	3.64753	0.994433
ENSG00000279129.1	2.30043	3.64402	1.36737
ENSG00000233912.1	0.877557	3.62112	0.730697
ENSG00000265257.5	1.84653	3.62005	0.609515
ENSG00000239670.1	1.19355	3.61371	0.790905
ENSG00000150076.22	2.82514	3.58017	1.49494
ENSG00000269881.1	6.10077	3.57451	1.98352
ENSG00000258657.5	0.991006	3.56927	0.692347
ENSG00000206127.10	1.07388	3.56836	0.6295
ENSG00000158428.3	0.740931	3.55245	0.564273
ENSG00000164900.4	1.24579	3.54916	0.899577
ENSG00000258551.5	1.21307	3.54191	0.775162
ENSG00000267665.1	1.38505	3.51334	0.775562
ENSG00000270426.1	0.921476	3.51234	0.566185
ENSG00000273433.1	2.32491	3.48677	0.725191
ENSG00000260475.1	0.783888	3.47636	0.653344
ENSG00000257438.1	0.752549	3.47619	0.452509
ENSG00000260902.1	0.99072	3.4603	0.596505
ENSG00000171595.13	0.711187	3.45734	0.530068
ENSG00000255020.1	1.66071	3.4475	1.04387
ENSG00000241520.1	1.7022	3.44415	1.07668
ENSG00000279623.1	2.13829	3.43702	1.11669
ENSG00000198523.5	0.819586	3.4204	0.524106
ENSG00000116544.11	2.11352	3.41951	1.23465
ENSG00000259616.2	1.27211	3.41819	0.876293
ENSG00000222582.1	0.991636	3.41804	0.794032
ENSG00000165905.16	0.708844	3.40256	0.411513
ENSG00000257509.1	0.771489	3.40241	0.628902
ENSG00000267800.1	0.812591	3.40057	0.505882
ENSG00000276289.4	2.18151	3.39765	1.11438
ENSG00000248538.6	0.715847	3.39129	0.424242
ENSG00000149418.10	1.28795	3.38679	0.800023
ENSG00000228081.2	1.24104	3.38637	0.805298
ENSG00000223502.1	0.737271	3.38421	0.514114
ENSG00000085552.16	0.871877	3.37913	0.515009
ENSG00000282413.1	1.07913	3.37386	0.673166
ENSG00000268400.5	0.790556	3.36891	0.51229
ENSG00000215910.7	1.42397	3.36666	0.71842
ENSG00000224992.2	0.855291	3.36636	0.520207
ENSG00000273437.1	0.749485	3.36134	0.611842
ENSG00000253934.2	1.26357	3.36114	0.71138
ENSG00000231542.1	0.750497	3.34882	0.506332
ENSG00000147432.6	0.659427	3.3398	0.399351
ENSG00000237658.1	1.64464	3.339	0.913982
ENSG00000254721.1	0.728987	3.33165	0.424435
ENSG00000272537.1	0.989148	3.3303	0.639837
ENSG00000267298.1	0.74726	3.32135	0.603296
ENSG00000224557.7	0.640533	3.32116	0.480825
ENSG00000105679.8	1.31755	3.31325	0.801164
ENSG00000269145.2	0.764675	3.3092	0.492209
ENSG00000279257.1	0.711379	3.30832	0.483222
ENSG00000199025.4	0.697291	3.30197	0.476614
ENSG00000149506.10	2.59632	3.29255	1.32386
ENSG00000212283.1	0.828798	3.29151	0.593978
ENSG00000266979.1	1.02763	3.25823	0.62859
ENSG00000240494.2	0.878521	3.25667	0.603595
ENSG00000236156.2	0.595745	3.25615	0.386645
ENSG00000179101.5	0.903139	3.24954	0.684068
ENSG00000277125.1	1.23025	3.24217	0.477249
ENSG00000269842.3	0.692497	3.22115	0.381273
ENSG00000260564.1	0.689037	3.21475	0.547847
ENSG00000259917.1	1.705	3.21435	1.02784
ENSG00000232324.1	0.973179	3.21186	0.690225
ENSG00000249094.2	0.785569	3.21157	0.648078
ENSG00000281628.1	1.39808	3.20152	0.877501
ENSG00000122121.10	0.917936	3.201	0.519943
ENSG00000249409.1	0.595653	3.19184	0.376727
ENSG00000279628.1	0.995306	3.1904	0.584833
ENSG00000243008.2	0.634733	3.18851	0.375906
ENSG00000224479.5	1.86566	3.18535	1.10918
ENSG00000258609.2	0.591439	3.18518	0.375705
ENSG00000204789.4	0.746824	3.18191	0.453955
ENSG00000226397.7	1.03955	3.17689	0.716279
ENSG00000206549.12	0.832593	3.17657	0.43065
ENSG00000231666.6	0.85796	3.17577	0.485839
ENSG00000197308.8	0.773579	3.17395	0.548016
ENSG00000269976.1	1.23811	3.16514	0.729684
ENSG00000231858.5	0.567107	3.16122	0.42114
ENSG00000203435.2	0.869686	3.14926	0.583697
ENSG00000279887.1	1.51312	3.14916	0.890524
ENSG00000239948.2	0.78743	3.14692	0.53402
ENSG00000227716.1	0.705632	3.13836	0.388041
ENSG00000043039.6	1.1415	3.13316	0.712435
ENSG00000269097.1	0.55192	3.13241	0.411345
ENSG00000183607.9	1.09209	3.12954	0.787988
ENSG00000270896.1	0.877348	3.12933	0.559923
ENSG00000214725.7	0.878631	3.12868	0.738368
ENSG00000172955.17	0.931294	3.1251	0.570536
ENSG00000276975.1	8.38044	3.12306	1.58703
ENSG00000251018.2	0.54641	3.11941	0.407477
ENSG00000144847.12	0.760268	3.1139	0.459597
ENSG00000199530.1	0.544039	3.11358	0.40575
ENSG00000263321.1	2.2642	3.11064	1.11102
ENSG00000184908.17	2.16868	3.09031	0.939892
ENSG00000234492.4	1.45386	3.0834	0.65524
ENSG00000157765.11	3.47755	3.08094	1.34489
ENSG00000257275.6	2.74461	3.07479	1.20145
ENSG00000259279.1	0.940303	3.06621	0.559916
ENSG00000132677.12	0.740862	3.06574	0.453361
ENSG00000130711.3	1.20474	3.05994	0.765316
ENSG00000276746.1	0.521061	3.05735	0.356159
ENSG00000260882.1	0.747016	3.054	0.452375
ENSG00000225913.2	1.5473	3.05022	0.957127
ENSG00000066382.16	3.5392	3.04832	1.50993
ENSG00000278883.1	1.53542	3.04584	0.801425
ENSG00000267467.3	1.12878	3.04247	0.700305
ENSG00000133661.15	1.83238	3.04208	0.768037
ENSG00000276533.1	1.70602	3.03584	0.934982
ENSG00000066032.18	1.18854	3.03433	0.629042
ENSG00000269987.1	1.04229	3.0301	0.364495
ENSG00000248871.1	3.81957	3.02911	0.354326
ENSG00000279296.1	1.03929	3.0255	0.363282
ENSG00000276951.1	0.863551	3.01762	0.451906
ENSG00000278419.1	1.5431	3.01733	0.831655
ENSG00000277981.1	0.629852	3.0173	0.484088
ENSG00000267173.1	0.584796	2.99912	0.384761
ENSG00000253384.1	1.73289	2.99591	0.747291
ENSG00000260862.1	1.29052	2.99176	0.694252
ENSG00000265818.1	1.10792	2.98616	0.368524
ENSG00000241484.9	2.69089	2.98384	0.924863
ENSG00000280255.1	1.21669	2.97699	0.65457
ENSG00000070601.9	1.96582	2.97527	0.909041
ENSG00000267123.5	0.700151	2.96733	0.468989
ENSG00000099725.14	11.5526	2.96553	1.64454
ENSG00000241735.1	0.795512	2.95603	0.354608
ENSG00000129988.5	1.02845	2.94453	0.543855
ENSG00000260122.1	2.87135	2.94452	0.685745
ENSG00000264113.2	1.19102	2.94251	0.581482
ENSG00000226237.1	0.780739	2.93837	0.565238
ENSG00000113302.4	1.96579	2.93712	0.949562
ENSG00000185231.4	1.59581	2.9358	0.771312
ENSG00000212125.2	0.913659	2.93511	0.590814
ENSG00000250910.7	0.61169	2.93375	0.385193
ENSG00000176092.13	0.801298	2.92823	0.506699
ENSG00000262413.1	0.678038	2.92701	0.394605
ENSG00000186466.5	0.58552	2.92494	0.336098
ENSG00000244091.1	0.650792	2.92307	0.391591
ENSG00000258233.1	0.603331	2.92128	0.335471
ENSG00000232059.3	0.563355	2.91568	0.438141
ENSG00000234473.1	0.566034	2.91518	0.438887
ENSG00000242255.1	0.472518	2.9146	0.334616
ENSG00000229947.1	1.38743	2.91105	0.765656
ENSG00000236535.1	0.683462	2.9044	0.333136
ENSG00000251196.1	0.789462	2.9002	0.337399
ENSG00000229088.1	0.88756	2.89909	0.581309
ENSG00000233029.3	0.575294	2.89791	0.332179
ENSG00000225519.1	0.468167	2.89739	0.332103
ENSG00000244544.2	0.468167	2.89739	0.332103
ENSG00000174429.3	0.468167	2.89739	0.332103
ENSG00000275092.1	2.19855	2.89586	0.793087
ENSG00000226666.1	0.560006	2.89284	0.431141
ENSG00000260277.1	2.12449	2.8923	0.709197
ENSG00000185958.9	1.93039	2.89216	1.09503
ENSG00000268533.1	2.16227	2.89087	0.68645
ENSG00000101198.14	0.624847	2.88669	0.371767
ENSG00000275688.4	2.74019	2.88499	1.01557
ENSG00000260296.1	0.99368	2.87919	0.587806
ENSG00000230732.4	0.607698	2.87248	0.372639
ENSG00000175093.4	1.17261	2.87177	0.683899
ENSG00000234695.1	1.23705	2.87154	0.58503
ENSG00000230474.1	0.499961	2.8712	0.327979
ENSG00000247130.2	0.574395	2.87049	0.363606
ENSG00000266290.1	1.66393	2.87022	0.835829
ENSG00000104970.10	1.30089	2.86913	0.708919
ENSG00000238512.1	1.24661	2.86889	0.742762
ENSG00000264026.1	0.563902	2.86108	0.426586
ENSG00000186115.12	0.547611	2.85958	0.325653
ENSG00000215948.1	0.547512	2.85922	0.3256
ENSG00000224083.1	0.541006	2.8541	0.418826
ENSG00000278434.1	0.543549	2.85336	0.35296
ENSG00000249252.5	1.247	2.85143	0.624188
ENSG00000251191.7	0.732469	2.84943	0.397724
ENSG00000268388.5	0.989478	2.8492	0.633007
ENSG00000242675.1	0.475533	2.84869	0.324914
ENSG00000239944.1	0.542123	2.84664	0.351512
ENSG00000227176.1	0.474725	2.84581	0.324491
ENSG00000242540.2	0.77762	2.84554	0.542028
ENSG00000260092.1	0.474368	2.84453	0.324303
ENSG00000181234.9	0.474284	2.84423	0.324259
ENSG00000265801.1	0.563665	2.84179	0.422708
ENSG00000264007.1	0.788421	2.83883	0.541494
ENSG00000227914.3	1.22064	2.83737	0.649885
ENSG00000276995.1	0.694023	2.83656	0.444683
ENSG00000174225.14	1.48063	2.83601	0.815865
ENSG00000273733.1	2.11018	2.83599	0.901213
ENSG00000280697.1	0.66586	2.83319	0.510781
ENSG00000274791.1	8.17083	2.83298	0.327884
ENSG00000263717.1	0.673056	2.83129	0.512218
ENSG00000263989.2	0.516247	2.83122	0.321911
ENSG00000223390.1	0.817215	2.83053	0.411808
ENSG00000135439.11	11.0953	2.82912	2.75287
ENSG00000258556.1	0.516629	2.8281	0.321456
ENSG00000234944.1	2.30051	2.8249	0.907665
ENSG00000253623.1	0.517377	2.82324	0.32075
ENSG00000231875.1	0.517396	2.82313	0.320735
ENSG00000273024.5	0.517455	2.8228	0.320686
ENSG00000142611.16	1.60242	2.82084	0.819326
ENSG00000087250.8	0.53617	2.82049	0.409859
ENSG00000253314.5	0.572926	2.81979	0.318514
ENSG00000254144.3	1.20725	2.81933	0.729023
ENSG00000248634.1	0.531689	2.81785	0.345181
ENSG00000224886.2	1.16344	2.8102	0.528788
ENSG00000272541.1	0.459601	2.80496	0.32537
ENSG00000262681.2	0.665973	2.80462	0.430979
ENSG00000257127.6	0.665988	2.80427	0.4309
ENSG00000273221.1	4.4509	2.80415	0.332624
ENSG00000253519.1	0.446022	2.80007	0.317678
ENSG00000206612.1	0.445792	2.79929	0.317565
ENSG00000202227.1	0.457996	2.79581	0.323496
ENSG00000274762.1	0.609373	2.79481	0.361737
ENSG00000197258.5	0.457789	2.79477	0.32328
ENSG00000237273.1	0.458018	2.7946	0.323334
ENSG00000275070.1	0.611982	2.79404	0.362343
ENSG00000223298.1	1.50732	2.79016	0.795117
ENSG00000254518.1	0.543667	2.78914	0.34328
ENSG00000256950.2	0.54218	2.789	0.342906
ENSG00000274206.1	0.434616	2.78874	0.316145
ENSG00000234406.1	0.454033	2.78795	0.320841
ENSG00000117594.9	1.26001	2.78767	0.573622
ENSG00000258529.5	2.78894	2.78238	0.830179
ENSG00000261717.5	0.43258	2.78167	0.314191
ENSG00000220793.5	1.19166	2.77671	0.529307
ENSG00000254537.1	0.433095	2.77578	0.314307
ENSG00000272601.1	3.50454	2.77535	1.09205
ENSG00000250258.1	0.653439	2.77212	0.426768
ENSG00000169495.4	2.20838	2.76958	1.00969
ENSG00000232586.1	2.13258	2.768	0.643751
ENSG00000229955.1	0.648542	2.76373	0.490382
ENSG00000264277.1	0.537769	2.76273	0.337642
ENSG00000248468.1	0.537084	2.76109	0.399845
ENSG00000267560.1	0.537097	2.76035	0.399709
ENSG00000252759.1	1.71663	2.75842	0.735697
ENSG00000115616.2	1.79417	2.75734	0.771828
ENSG00000273781.1	0.783356	2.75555	0.380298
ENSG00000261117.1	0.798383	2.75551	0.466893
ENSG00000233073.1	0.751359	2.75468	0.513645
ENSG00000229921.6	0.862138	2.75284	0.553882
ENSG00000239203.1	1.51909	2.75112	0.734344
ENSG00000207063.1	1.88662	2.75104	0.801543
ENSG00000279996.1	2.01071	2.7462	0.813231
ENSG00000252361.1	0.647698	2.74478	0.42003
ENSG00000196946.9	2.21012	2.73993	0.841648
ENSG00000167858.12	0.511942	2.73534	0.324826
ENSG00000086717.18	0.715106	2.73209	0.374963
ENSG00000258695.2	0.583473	2.7281	0.341473
ENSG00000133980.4	4.02846	2.72781	1.05171
ENSG00000133246.11	1.94186	2.72099	0.825704
ENSG00000112195.8	0.554002	2.72002	0.331807
ENSG00000241111.1	0.589386	2.71257	0.304242
ENSG00000205865.4	0.588468	2.71178	0.304126
ENSG00000178662.15	7.24521	2.70991	1.71742
ENSG00000259746.1	0.510051	2.70961	0.320524
ENSG00000278942.1	0.699066	2.70812	0.36588
ENSG00000229791.1	1.11397	2.70661	0.665236
ENSG00000154162.13	1.55113	2.70657	0.726405
ENSG00000187867.8	1.94164	2.70598	0.869845
ENSG00000223254.1	3.07375	2.70502	0.99077
ENSG00000251692.7	1.30147	2.70205	0.70739
ENSG00000274993.1	0.662078	2.69844	0.35458
ENSG00000256951.1	0.929869	2.69826	0.508078
ENSG00000276012.1	0.480227	2.6972	0.302781
ENSG00000160472.4	0.587551	2.69432	0.341433
ENSG00000249102.1	0.893311	2.68673	0.447786
ENSG00000070526.14	1.74329	2.68651	0.795405
ENSG00000234477.1	1.56176	2.68227	0.706461
ENSG00000229443.1	0.464362	2.67786	0.300056
ENSG00000265529.1	0.763296	2.67269	0.494271
ENSG00000243064.8	0.837979	2.67038	0.506199
ENSG00000255094.1	0.989395	2.67027	0.471836
ENSG00000176049.15	9.40201	2.66696	1.83767
ENSG00000274173.1	0.570402	2.66459	0.324671
ENSG00000225400.1	2.34031	2.66439	0.78378
ENSG00000242175.3	0.907749	2.66201	0.523718
ENSG00000252620.1	1.46686	2.66173	0.656676
ENSG00000280384.1	1.20569	2.65962	0.66218
ENSG00000180061.9	0.837452	2.65919	0.460835
ENSG00000221217.2	0.542735	2.6578	0.319505
ENSG00000267618.5	3.79241	2.65024	0.794669
ENSG00000243446.3	0.532886	2.63622	0.318002
ENSG00000280319.1	0.980492	2.63511	0.565395
ENSG00000104833.10	1.24587	2.63262	0.553152
ENSG00000231429.2	1.02868	2.63166	0.532119
ENSG00000201441.1	0.407385	2.63148	0.293329
ENSG00000229618.1	1.53046	2.63021	0.761948
ENSG00000255097.1	0.405958	2.62966	0.293063
ENSG00000236472.1	0.73142	2.62958	0.470069
ENSG00000272810.1	0.405878	2.62955	0.293048
ENSG00000255256.1	0.405817	2.62948	0.293037
ENSG00000230673.3	0.731357	2.62914	0.469945
ENSG00000273958.1	0.51221	2.62685	0.308825
ENSG00000253490.5	1.99305	2.61824	0.879969
ENSG00000151812.14	3.66286	2.61696	1.11684
ENSG00000107159.12	0.423325	2.61528	0.290883
ENSG00000219355.2	0.803041	2.61349	0.418932
ENSG00000174844.14	7.22526	2.61241	1.43314
ENSG00000259425.5	0.748146	2.61074	0.463401
ENSG00000278978.1	0.68006	2.60787	0.392914
ENSG00000256542.2	1.03638	2.60566	0.384859
ENSG00000279490.1	1.20994	2.60319	0.559763
ENSG00000124467.18	0.447173	2.60261	0.29255
ENSG00000261404.5	1.08432	2.60109	0.530308
ENSG00000221025.1	0.4556	2.59654	0.341128
ENSG00000278668.1	1.18225	2.59224	0.638208
ENSG00000197629.5	0.960844	2.59121	0.537742
ENSG00000256464.1	0.555186	2.59022	0.310514
ENSG00000233068.2	1.01485	2.58815	0.548194
ENSG00000185607.5	1.52027	2.58686	0.744901
ENSG00000266854.1	1.0595	2.58682	0.455659
ENSG00000229519.2	0.809697	2.58625	0.364269
ENSG00000184774.8	1.64866	2.58504	0.727607
ENSG00000183625.14	1.73655	2.58367	0.636881
ENSG00000260740.2	0.763218	2.5833	0.407626
ENSG00000251675.1	0.466261	2.58036	0.288443
ENSG00000278627.1	0.918629	2.57839	0.369131
ENSG00000251569.1	4.78271	2.57519	1.23118
ENSG00000205334.2	0.622565	2.57321	0.328228
ENSG00000222248.1	0.4646	2.5697	0.286556
ENSG00000153253.15	9.09282	2.56796	1.72432
ENSG00000267545.1	0.728282	2.56759	0.406076
ENSG00000239480.1	1.05041	2.56573	0.464313
ENSG00000273824.1	0.637156	2.56258	0.325743
ENSG00000282913.1	0.573811	2.56091	0.282228
ENSG00000274290.2	1.49299	2.5609	0.60487
ENSG00000268499.1	1.3851	2.5596	0.632314
ENSG00000250990.1	0.947277	2.55857	0.505724
ENSG00000272525.1	1.00138	2.5561	0.440603
ENSG00000279199.1	2.80975	2.55583	0.986312
ENSG00000240541.2	0.785965	2.55264	0.420104
ENSG00000221491.2	0.694432	2.55088	0.378154
ENSG00000251187.5	0.756224	2.55077	0.395246
ENSG00000237212.1	3.35535	2.5507	0.999841
ENSG00000189334.8	2.8173	2.54965	0.984728
ENSG00000142233.11	2.44668	2.54733	0.775082
ENSG00000228414.6	0.575116	2.5468	0.281277
ENSG00000265740.2	1.47706	2.54484	0.589345
ENSG00000223309.1	2.06848	2.54428	0.929529
ENSG00000224621.1	2.07475	2.54356	0.809522
ENSG00000214182.5	2.84338	2.54065	0.96936
ENSG00000255689.1	1.62517	2.54003	0.713643
ENSG00000249870.1	0.468197	2.53937	0.279818
ENSG00000234848.1	2.66183	2.53749	0.925864
ENSG00000202290.1	0.903601	2.53705	0.507964
ENSG00000256713.7	0.697275	2.53181	0.344132
ENSG00000255692.1	1.03162	2.53098	0.514307
ENSG00000267303.1	4.44462	2.53038	0.291985
ENSG00000215914.4	1.28374	2.52981	0.44452
ENSG00000234548.5	2.01917	2.52961	0.742097
ENSG00000225931.3	0.49442	2.52947	0.278343
ENSG00000231852.6	1.19324	2.52678	0.542999
ENSG00000253496.2	0.853136	2.52558	0.420357
ENSG00000271394.1	0.4658	2.52244	0.278045
ENSG00000262619.1	1.35729	2.52022	0.511885
ENSG00000233144.1	0.996883	2.51974	0.372527
ENSG00000279332.1	1.63289	2.51924	0.778896
ENSG00000227075.1	0.568985	2.51835	0.276313
ENSG00000226235.1	1.2339	2.51769	0.654599
ENSG00000186204.14	0.721445	2.511	0.377403
ENSG00000222094.1	1.00567	2.50778	0.50639
ENSG00000227764.1	3.08399	2.50613	1.12783
ENSG00000268095.1	0.589177	2.50455	0.313483
ENSG00000261678.2	1.33861	2.50445	0.668276
ENSG00000280057.1	1.65725	2.50349	0.714686
ENSG00000251259.1	0.588885	2.50285	0.313146
ENSG00000226754.1	2.36667	2.50243	0.805281
ENSG00000250767.1	0.892572	2.50154	0.504255
ENSG00000252997.1	3.14479	2.50015	0.278027
ENSG00000277250.1	0.596964	2.49863	0.311338
ENSG00000264443.1	2.88786	2.49745	0.621458
ENSG00000227962.1	0.791146	2.49424	0.405342
ENSG00000130173.13	2.72756	2.49286	1.09367
ENSG00000240373.1	1.80353	2.49144	0.766042
ENSG00000261020.1	1.22473	2.49019	0.579676
ENSG00000266822.2	1.56714	2.49017	0.611986
ENSG00000226054.2	0.440598	2.48957	0.273565
ENSG00000278219.1	1.09349	2.488	0.575493
ENSG00000267641.1	0.459053	2.48599	0.273033
ENSG00000272243.5	0.458927	2.48529	0.272937
ENSG00000237513.1	0.458786	2.48451	0.27283
ENSG00000255222.1	0.458636	2.48368	0.272716
ENSG00000105675.8	0.351125	2.48079	0.27232
ENSG00000204581.2	0.351125	2.48079	0.27232
ENSG00000100095.18	0.351125	2.48079	0.27232
ENSG00000224565.1	0.351125	2.48079	0.27232
ENSG00000272679.1	0.351125	2.48079	0.27232
ENSG00000100078.3	0.351125	2.48079	0.27232
ENSG00000206172.8	0.351125	2.48079	0.27232
ENSG00000222287.1	0.351125	2.48079	0.27232
ENSG00000189108.12	0.351125	2.48079	0.27232
ENSG00000207068.1	0.351125	2.48079	0.27232
ENSG00000225098.1	0.351125	2.48079	0.27232
ENSG00000226465.1	0.351125	2.48079	0.27232
ENSG00000226952.1	0.351125	2.48079	0.27232
ENSG00000250329.1	0.351125	2.48079	0.27232
ENSG00000253398.1	0.351125	2.48079	0.27232
ENSG00000276958.1	0.351125	2.48079	0.27232
ENSG00000280166.1	0.351125	2.48079	0.27232
ENSG00000165023.5	0.351125	2.48079	0.27232
ENSG00000225255.6	1.00235	2.48041	0.365301
ENSG00000253706.5	0.656963	2.4794	0.420852
ENSG00000259362.2	0.571337	2.47934	0.291744
ENSG00000225981.1	0.440265	2.47891	0.272136
ENSG00000251383.1	0.569535	2.47822	0.292909
ENSG00000204882.3	0.449031	2.47819	0.271896
ENSG00000203520.3	2.03269	2.47682	0.747385
ENSG00000168959.14	1.63714	2.47448	0.697704
ENSG00000108244.16	1.56608	2.47371	0.619966
ENSG00000264735.1	1.40934	2.47353	0.606445
ENSG00000270130.1	0.678188	2.47336	0.360974
ENSG00000271150.1	0.875719	2.47159	0.397417
ENSG00000233057.1	0.882951	2.4706	0.395508
ENSG00000272023.1	1.00765	2.46935	0.563769
ENSG00000080007.7	1.18847	2.4692	0.567937
ENSG00000233538.1	1.61117	2.46852	0.607306
ENSG00000279473.1	0.738611	2.46749	0.269549
ENSG00000225953.2	1.20019	2.46741	0.446004
ENSG00000235821.1	0.688809	2.46723	0.31196
ENSG00000205857.1	0.442786	2.46694	0.315465
ENSG00000254224.1	0.472279	2.46657	0.27593
ENSG00000235522.6	0.759429	2.46412	0.340554
ENSG00000264968.1	0.459626	2.46338	0.269688
ENSG00000243181.2	0.472033	2.46195	0.275239
ENSG00000262810.1	2.16078	2.46072	0.810236
ENSG00000238295.1	0.745838	2.45955	0.432302
ENSG00000224583.1	0.670797	2.45943	0.308434
ENSG00000279538.1	0.466751	2.4593	0.273467
ENSG00000263080.1	0.355163	2.45587	0.268607
ENSG00000253671.1	1.25493	2.45551	0.491177
ENSG00000277692.1	1.31196	2.45119	0.467298
ENSG00000278177.1	2.07345	2.44923	0.621544
ENSG00000249780.1	0.666828	2.44819	0.306167
ENSG00000267130.1	2.72937	2.44732	0.950201
ENSG00000245904.3	4.59699	2.44353	1.06242
ENSG00000277200.1	0.804117	2.44345	0.390937
ENSG00000280157.1	1.7776	2.44309	0.628504
ENSG00000199331.1	0.442421	2.44113	0.311259
ENSG00000281209.1	1.25809	2.43927	0.536568
ENSG00000261058.1	0.556765	2.43921	0.335476
ENSG00000161180.10	3.18007	2.43386	0.978406
ENSG00000213417.3	0.48579	2.43322	0.265411
ENSG00000280129.1	2.62877	2.42804	0.979842
ENSG00000265933.5	8.91847	2.42538	2.33046
ENSG00000129221.14	1.52024	2.42481	0.611578
ENSG00000178631.7	1.08852	2.42479	0.551448
ENSG00000276770.1	0.855986	2.42239	0.40925
ENSG00000242288.9	9.61611	2.42125	1.43942
ENSG00000232125.2	0.547554	2.41935	0.265303
ENSG00000253893.2	1.19948	2.41932	0.494537
ENSG00000236679.2	5.22531	2.41918	0.764649
ENSG00000242818.3	0.361967	2.41868	0.263712
ENSG00000229827.1	0.811817	2.41653	0.328804
ENSG00000275788.1	0.335206	2.4149	0.263217
ENSG00000205108.5	0.983697	2.41483	0.517037
ENSG00000217702.2	1.56125	2.41408	0.626347
ENSG00000274510.1	0.335071	2.41356	0.263039
ENSG00000240439.3	0.335039	2.4133	0.263004
ENSG00000244404.3	0.335054	2.41325	0.262998
ENSG00000216471.3	0.334789	2.41154	0.262772
ENSG00000237679.2	0.334736	2.41143	0.262757
ENSG00000212145.2	0.334457	2.41143	0.262757
ENSG00000249504.3	0.334669	2.41129	0.262739
ENSG00000254440.3	0.441657	2.41111	0.306636
ENSG00000265367.1	0.334271	2.41033	0.262612
ENSG00000222267.1	0.334235	2.41032	0.262611
ENSG00000258367.2	1.35219	2.40927	0.598875
ENSG00000280095.1	0.921148	2.40793	0.479475
ENSG00000259462.2	1.66156	2.4077	0.640081
ENSG00000205838.12	2.83515	2.40739	0.670261
ENSG00000221359.1	0.359772	2.40672	0.262077
ENSG00000279405.1	0.359651	2.40605	0.261985
ENSG00000052344.15	1.31319	2.40485	0.540371
ENSG00000219186.2	0.778202	2.40106	0.423537
ENSG00000205693.3	0.423671	2.40066	0.261309
ENSG00000128268.11	4.47712	2.40043	1.21813
ENSG00000249695.6	0.918988	2.39991	0.417992
ENSG00000213640.3	0.577409	2.39967	0.333745
ENSG00000230501.1	0.885087	2.39951	0.344033
ENSG00000226777.7	1.36797	2.39786	0.633534
ENSG00000254274.1	0.464997	2.39765	0.263618
ENSG00000224484.1	0.464752	2.39602	0.263344
ENSG00000225802.3	0.35775	2.39531	0.26052
ENSG00000245864.2	0.357726	2.39517	0.2605
ENSG00000261996.1	0.593072	2.39435	0.29366
ENSG00000236145.1	0.357581	2.39434	0.260387
ENSG00000227321.2	0.464417	2.39368	0.262955
ENSG00000242061.1	0.76547	2.39355	0.416656
ENSG00000271029.1	0.602426	2.39346	0.299864
ENSG00000256399.1	0.357316	2.3928	0.260178
ENSG00000237719.1	2.17396	2.39231	0.784371
ENSG00000221395.1	0.552454	2.39205	0.326352
ENSG00000234782.3	0.792144	2.38944	0.365748
ENSG00000235277.1	0.792771	2.38899	0.370056
ENSG00000236915.1	0.422578	2.38514	0.259238
ENSG00000153086.13	0.859355	2.38452	0.457599
ENSG00000226853.2	1.88264	2.38392	0.713608
ENSG00000152078.9	11.3995	2.38133	1.28446
ENSG00000161860.7	6.2093	2.37821	1.74779
ENSG00000235885.7	2.43736	2.37755	0.895128
ENSG00000213228.5	0.729415	2.37723	0.306908
ENSG00000263361.1	1.03555	2.37303	0.47239
ENSG00000277118.1	0.556349	2.37266	0.376592
ENSG00000270379.5	0.40907	2.37235	0.256013
ENSG00000204710.2	0.754263	2.37218	0.430028
ENSG00000168421.12	1.92077	2.37206	0.625082
ENSG00000165383.10	0.800547	2.36441	0.438062
ENSG00000132465.10	0.900891	2.36251	0.370461
ENSG00000241120.1	0.711576	2.36189	0.308735
ENSG00000183690.12	0.649964	2.36157	0.388509
ENSG00000279525.1	1.07137	2.35743	0.401274
ENSG00000200041.1	0.460234	2.35505	0.256839
ENSG00000175161.13	1.74969	2.35489	0.60947
ENSG00000281844.1	15.886	2.35434	0.542584
ENSG00000274776.1	1.19449	2.35147	0.48419
ENSG00000224374.1	0.57587	2.34762	0.278207
ENSG00000248459.1	0.330489	2.34508	0.253533
ENSG00000167207.11	1.65591	2.34379	0.515713
ENSG00000226632.1	0.330127	2.3433	0.253293
ENSG00000276390.1	2.58369	2.34302	0.806823
ENSG00000223198.1	0.438945	2.34255	0.253994
ENSG00000231234.2	1.1789	2.34231	0.59825
ENSG00000223078.1	0.329882	2.34209	0.25313
ENSG00000223884.5	0.329722	2.3413	0.253023
ENSG00000166006.12	0.329703	2.3412	0.25301
ENSG00000248654.1	0.329682	2.3411	0.252996
ENSG00000242638.3	0.763758	2.3396	0.428617
ENSG00000233354.1	0.755414	2.33894	0.406029
ENSG00000274620.1	3.08696	2.33874	0.972285
ENSG00000235651.1	0.328881	2.33712	0.252458
ENSG00000259078.2	0.328837	2.3369	0.252428
ENSG00000212128.2	0.32883	2.33686	0.252424
ENSG00000272732.1	0.328827	2.33685	0.252422
ENSG00000186367.6	0.435736	2.33644	0.252367
ENSG00000275088.1	0.435685	2.33619	0.252333
ENSG00000108958.4	0.341747	2.33574	0.252427
ENSG00000241143.1	0.341744	2.33573	0.252426
ENSG00000241180.1	0.34158	2.33553	0.252399
ENSG00000231767.3	0.341522	2.33546	0.252389
ENSG00000238141.2	0.341134	2.33498	0.252323
ENSG00000130167.13	0.340952	2.33475	0.252292
ENSG00000187871.2	0.340822	2.33459	0.25227
ENSG00000245870.2	0.448064	2.33369	0.252153
ENSG00000231196.4	0.448037	2.33367	0.252151
ENSG00000140015.19	0.819365	2.33097	0.408689
ENSG00000237473.1	1.18446	2.33093	0.461999
ENSG00000142149.8	6.77746	2.32996	1.42646
ENSG00000106823.12	0.808717	2.32832	0.365172
ENSG00000101076.16	1.11703	2.32734	0.565148
ENSG00000248131.5	0.705369	2.32702	0.306974
ENSG00000259519.1	0.401707	2.32605	0.250517
ENSG00000162989.4	1.55696	2.32554	0.683355
ENSG00000118194.18	3.64778	2.32462	1.07934
ENSG00000271913.5	3.8523	2.32394	1.30092
ENSG00000259424.1	0.966726	2.32032	0.383044
ENSG00000279734.1	0.313753	2.31954	0.2501
ENSG00000273514.1	1.37774	2.31899	0.534658
ENSG00000205622.9	1.46653	2.3154	0.39861
ENSG00000244414.6	0.554805	2.31313	0.274171
ENSG00000237174.7	0.708233	2.31204	0.252855
ENSG00000112041.12	0.772872	2.31081	0.422324
ENSG00000239205.1	0.400291	2.31023	0.248346
ENSG00000259334.1	0.399948	2.31004	0.24832
ENSG00000203262.3	0.753192	2.30915	0.349651
ENSG00000072080.10	0.39793	2.30901	0.248175
ENSG00000268434.5	0.417376	2.30877	0.249107
ENSG00000265590.9	4.46329	2.30603	0.251566
ENSG00000225603.3	0.803166	2.30475	0.323036
ENSG00000129654.7	0.31206	2.30458	0.248146
ENSG00000247765.2	0.312051	2.30456	0.248143
ENSG00000249926.2	0.31203	2.30452	0.248138
ENSG00000201736.1	0.311991	2.30445	0.248128
ENSG00000279591.1	0.311978	2.30443	0.248125
ENSG00000230583.6	4.42739	2.30432	0.902242
ENSG00000254080.1	0.311904	2.3043	0.248107
ENSG00000258121.1	0.311856	2.30421	0.248094
ENSG00000272529.1	0.311829	2.30416	0.248088
ENSG00000232456.1	0.418824	2.30316	0.247957
ENSG00000243295.1	0.847062	2.30293	0.375985
ENSG00000212371.1	1.0863	2.30181	0.350792
ENSG00000206785.1	0.311958	2.30174	0.247781
ENSG00000207062.1	0.311958	2.30174	0.247781
ENSG00000267144.1	0.672266	2.30105	0.247189
ENSG00000250412.1	0.638596	2.30101	0.37473
ENSG00000205628.2	1.01137	2.30048	0.497433
ENSG00000260932.1	0.314444	2.30042	0.247567
ENSG00000235330.2	0.567788	2.29996	0.361151
ENSG00000258603.3	0.604478	2.29847	0.332161
ENSG00000138795.9	2.89614	2.29692	0.925301
ENSG00000266897.1	1.0404	2.29688	0.372821
ENSG00000249590.7	2.79269	2.29592	0.711713
ENSG00000260409.1	0.6564	2.29565	0.330595
ENSG00000269915.1	0.4203	2.29528	0.246478
ENSG00000226525.5	0.420269	2.29413	0.246328
ENSG00000261437.1	0.678566	2.29395	0.293386
ENSG00000188175.9	0.624171	2.29378	0.32868
ENSG00000223675.1	0.820424	2.2924	0.365672
ENSG00000268649.3	1.51146	2.29234	0.506315
ENSG00000248406.1	1.40319	2.29192	0.504962
ENSG00000241362.2	0.442854	2.29017	0.245411
ENSG00000280903.1	0.420996	2.29001	0.246696
ENSG00000277837.1	0.42014	2.28917	0.24568
ENSG00000267786.1	0.85973	2.284	0.361282
ENSG00000259423.2	0.870749	2.28356	0.31882
ENSG00000266863.2	0.67297	2.28231	0.333938
ENSG00000279042.1	0.544719	2.28162	0.264797
ENSG00000260636.1	0.441035	2.28123	0.244259
ENSG00000269966.1	1.51656	2.27983	0.541027
ENSG00000238412.2	0.745938	2.27908	0.301977
ENSG00000259968.3	1.14157	2.27732	0.535919
ENSG00000167419.10	3.53763	2.27638	0.895184
ENSG00000259039.1	0.744582	2.27427	0.341534
ENSG00000158865.12	0.422724	2.27322	0.244038
ENSG00000272181.1	0.653983	2.27284	0.325616
ENSG00000212939.2	2.5605	2.26516	0.825929
ENSG00000221066.1	0.563531	2.26514	0.241445
ENSG00000268614.1	0.615509	2.2642	0.242082
ENSG00000261063.1	0.615509	2.2642	0.242082
ENSG00000262905.1	0.762785	2.26355	0.414019
ENSG00000197181.11	0.932435	2.26348	0.476062
ENSG00000057593.13	0.426085	2.26232	0.23993
ENSG00000178404.9	3.6901	2.2606	0.826305
ENSG00000107859.9	2.47609	2.25916	0.674109
ENSG00000259066.5	1.17989	2.25802	0.456034
ENSG00000224786.1	2.16117	2.25777	0.842551
ENSG00000083307.10	0.678513	2.25767	0.283543
ENSG00000204694.10	0.582013	2.25764	0.270389
ENSG00000261742.5	0.582101	2.257	0.270308
ENSG00000203498.2	0.615992	2.25682	0.271907
ENSG00000081985.10	5.41843	2.25325	1.0074
ENSG00000214381.4	1.44578	2.24949	0.579468
ENSG00000231340.1	0.68922	2.24828	0.341438
ENSG00000257663.1	6.66602	2.2436	0.358483
ENSG00000228784.7	6.52679	2.23807	1.43236
ENSG00000224939.1	4.21698	2.23721	1.17301
ENSG00000233593.7	0.959548	2.23569	0.40037
ENSG00000254034.1	0.722526	2.23568	0.338793
ENSG00000237133.1	1.02071	2.23275	0.41753
ENSG00000241680.1	0.522742	2.22936	0.292816
ENSG00000250015.1	1.27215	2.22896	0.561091
ENSG00000279319.1	1.43837	2.22512	0.571988
ENSG00000259744.1	2.02438	2.22483	0.748469
ENSG00000280852.2	1.9609	2.22467	0.445963
ENSG00000257474.5	0.564529	2.2219	0.294932
ENSG00000240996.1	0.659464	2.22176	0.334739
ENSG00000267749.1	1.04191	2.22151	0.414308
ENSG00000267605.5	3.86042	2.21895	1.24608
ENSG00000273139.1	0.828758	2.21874	0.359845
ENSG00000180083.10	0.900262	2.21735	0.412286
ENSG00000251013.1	3.01083	2.21677	0.798868
ENSG00000267147.2	1.01911	2.21656	0.375988
ENSG00000257268.1	0.641948	2.21401	0.310966
ENSG00000277371.1	1.01051	2.2122	0.470285
ENSG00000167332.7	1.1155	2.20936	0.481103
ENSG00000274985.1	9.32986	2.20922	1.00746
ENSG00000253919.1	1.12292	2.20335	0.531327
ENSG00000153002.11	0.881623	2.20228	0.39831
ENSG00000275808.1	0.682009	2.20114	0.279339
ENSG00000282943.1	0.967655	2.2006	0.31529
ENSG00000222726.1	1.2751	2.20046	0.466757
ENSG00000267765.1	3.17336	2.19447	0.971205
ENSG00000259116.1	1.60484	2.19412	0.609093
ENSG00000171049.8	0.677032	2.19381	0.286415
ENSG00000125355.15	1.27187	2.19188	0.49296
ENSG00000187013.4	2.58964	2.19069	0.697747
ENSG00000269392.1	0.929607	2.18757	0.413647
ENSG00000233221.6	0.472487	2.18697	0.232151
ENSG00000238110.1	0.472487	2.18697	0.232151
ENSG00000270265.1	0.472487	2.18697	0.232151
ENSG00000244211.3	0.472487	2.18697	0.232151
ENSG00000204915.3	0.472487	2.18697	0.232151
ENSG00000269179.1	0.472487	2.18697	0.232151
ENSG00000259915.2	0.642996	2.18444	0.322452
ENSG00000199092.3	2.07413	2.18421	0.747872
ENSG00000274678.1	1.09882	2.18346	0.520958
ENSG00000205863.9	0.554798	2.17928	0.290064
ENSG00000187486.5	0.69097	2.17811	0.324589
ENSG00000229847.8	6.72358	2.17804	1.01275
ENSG00000279399.1	0.981857	2.178	0.325829
ENSG00000175003.12	0.712147	2.17692	0.322319
ENSG00000124194.15	0.553819	2.17616	0.292981
ENSG00000254618.1	1.3476	2.17201	0.443897
ENSG00000084453.16	1.78981	2.17102	0.575816
ENSG00000272502.1	0.631338	2.16971	0.30145
ENSG00000248881.1	1.0658	2.16771	0.394982
ENSG00000188693.7	1.10333	2.16353	0.465656
ENSG00000203684.5	1.79486	2.16278	0.63912
ENSG00000235802.1	0.76196	2.16128	0.386497
ENSG00000272139.1	0.757291	2.16115	0.329526
ENSG00000276651.1	1.11092	2.15937	0.449871
ENSG00000164749.11	1.37735	2.15886	0.424534
ENSG00000187889.12	3.11233	2.15569	0.88809
ENSG00000244693.1	2.84258	2.15514	0.466027
ENSG00000260188.1	0.765816	2.15438	0.385237
ENSG00000243349.2	3.47924	2.15259	0.906198
ENSG00000268756.1	0.960903	2.15058	0.398395
ENSG00000274949.1	1.12026	2.1499	0.374449
ENSG00000270903.1	1.20093	2.1482	0.525968
ENSG00000225031.1	0.87414	2.14759	0.438406
ENSG00000226851.1	1.34777	2.14741	0.51912
ENSG00000130294.14	7.47289	2.14605	1.46584
ENSG00000234478.1	2.54594	2.14563	0.732927
ENSG00000266232.1	0.772815	2.14534	0.325075
ENSG00000242065.3	1.92493	2.14291	0.461631
ENSG00000235631.1	0.850554	2.14159	0.378109
ENSG00000238735.1	0.377138	2.13905	0.226024
ENSG00000237292.1	1.72693	2.13767	0.631699
ENSG00000261864.1	0.3628	2.13698	0.225731
ENSG00000240023.1	0.363037	2.13694	0.225728
ENSG00000213740.2	0.363084	2.13694	0.225727
ENSG00000252637.1	0.363841	2.13685	0.225718
ENSG00000232040.2	5.72884	2.13519	1.03849
ENSG00000119698.11	1.79396	2.13482	0.60381
ENSG00000263015.1	1.0878	2.1321	0.37854
ENSG00000261751.1	1.01742	2.13109	0.38766
ENSG00000267834.1	1.16796	2.1286	0.405895
ENSG00000252244.1	0.862382	2.1279	0.380615
ENSG00000230426.2	3.3553	2.12661	0.904358
ENSG00000225391.5	0.455819	2.12656	0.224254
ENSG00000258378.1	1.46732	2.12617	0.453338
ENSG00000224745.1	1.10993	2.12509	0.370437
ENSG00000278959.1	0.86536	2.12325	0.338821
ENSG00000274237.1	1.1767	2.12217	0.506016
ENSG00000241395.3	0.465819	2.12037	0.227399
ENSG00000183837.9	0.885178	2.12035	0.353443
ENSG00000214100.8	0.581878	2.11729	0.294434
ENSG00000118520.13	0.928896	2.11723	0.376335
ENSG00000261212.1	0.741556	2.11611	0.320202
ENSG00000207525.1	0.776449	2.11531	0.364741
ENSG00000275343.1	0.634247	2.11519	0.261315
ENSG00000136634.5	0.470176	2.11388	0.22743
ENSG00000240616.1	5.62654	2.11076	1.15264
ENSG00000198203.9	5.301	2.11001	1.57367
ENSG00000264352.2	1.26775	2.10698	0.422908
ENSG00000207342.1	0.987049	2.10683	0.332485
ENSG00000250892.1	1.72895	2.10606	0.637687
ENSG00000174788.9	1.5855	2.10564	0.600152
ENSG00000188365.3	2.5747	2.10547	0.693136
ENSG00000232093.1	3.94427	2.10449	0.949412
ENSG00000278917.1	6.65531	2.10381	1.76709
ENSG00000268199.2	1.188	2.10356	0.292928
ENSG00000251396.6	5.27529	2.10233	1.15459
ENSG00000229990.3	0.694861	2.10186	0.316813
ENSG00000278275.1	0.471287	2.10082	0.221224
ENSG00000186481.15	2.64967	2.10055	0.684774
ENSG00000168453.14	2.25831	2.099	0.698864
ENSG00000215372.6	1.40628	2.09892	0.461059
ENSG00000125462.16	2.15652	2.09837	0.506617
ENSG00000130948.9	1.81956	2.09819	0.574755
ENSG00000275056.1	1.25842	2.0949	0.396342
ENSG00000232133.1	35.7674	2.09177	2.35081
ENSG00000273811.1	0.417043	2.0878	0.218449
ENSG00000196131.6	0.526034	2.08418	0.271384
ENSG00000233509.2	0.916572	2.08258	0.418675
ENSG00000104804.7	3.45154	2.08257	0.678294
ENSG00000105717.13	0.917304	2.08043	0.425587
ENSG00000228503.1	0.715167	2.07935	0.270118
ENSG00000265967.1	0.719315	2.07757	0.30809
ENSG00000264578.1	17.8679	2.07487	1.62988
ENSG00000100604.12	0.475203	2.07486	0.216564
ENSG00000206739.1	0.66472	2.07426	0.344037
ENSG00000164879.6	0.84033	2.07278	0.361981
ENSG00000243478.7	0.73266	2.07075	0.354244
ENSG00000106538.9	1.24541	2.06653	0.499398
ENSG00000249994.1	1.82688	2.06497	0.51381
ENSG00000232645.5	3.82366	2.06351	0.953676
ENSG00000197705.9	1.244	2.06346	0.377371
ENSG00000237481.1	0.878182	2.06188	0.319578
ENSG00000000938.12	1.71882	2.06141	0.567309
ENSG00000282304.1	5.21082	2.06022	0.955236
ENSG00000234203.1	2.50625	2.05951	0.653234
ENSG00000212182.2	0.451084	2.05724	0.215393
ENSG00000231445.1	0.492407	2.05635	0.215219
ENSG00000254598.2	0.492407	2.05635	0.215219
ENSG00000132972.18	0.492407	2.05635	0.215219
ENSG00000240625.3	0.708302	2.05495	0.253441
ENSG00000258660.1	0.49194	2.05467	0.215009
ENSG00000174403.15	0.73795	2.05385	0.312499
ENSG00000273045.5	1.57003	2.05314	0.488818
ENSG00000230174.1	2.37171	2.05255	0.693208
ENSG00000199179.2	0.331217	2.05211	0.214034
ENSG00000260645.1	2.0658	2.04982	0.608637
ENSG00000141096.4	0.577126	2.04701	0.234028
ENSG00000141314.12	1.35002	2.04673	0.518767
ENSG00000273825.1	2.65517	2.04555	0.61589
ENSG00000277157.1	0.411391	2.04416	0.213478
ENSG00000158516.11	0.305878	2.04357	0.213439
ENSG00000272156.1	0.305683	2.04346	0.213422
ENSG00000249180.1	0.305522	2.04338	0.213408
ENSG00000268605.1	0.305516	2.04338	0.213408
ENSG00000212930.3	0.305497	2.04337	0.213406
ENSG00000280092.1	0.305483	2.04336	0.213405
ENSG00000254768.5	0.305454	2.04335	0.213403
ENSG00000279068.1	0.305462	2.04333	0.213403
ENSG00000244712.1	0.30532	2.04328	0.213392
ENSG00000236741.4	0.30529	2.04327	0.21339
ENSG00000273107.1	0.303487	2.0426	0.213266
ENSG00000273175.1	0.412456	2.04162	0.213196
ENSG00000269246.1	0.85482	2.04083	0.360833
ENSG00000269425.1	0.950965	2.03977	0.409675
ENSG00000280275.1	1.19329	2.03736	0.473556
ENSG00000224511.1	0.450481	2.03732	0.212927
ENSG00000224370.1	1.12257	2.03438	0.413874
ENSG00000173762.7	0.668835	2.03105	0.284709
ENSG00000256469.1	1.14325	2.03009	0.262521
ENSG00000259453.1	0.450302	2.02978	0.211996
ENSG00000181778.4	1.27133	2.02923	0.420191
ENSG00000266051.1	0.708231	2.02676	0.341362
ENSG00000228570.7	0.683582	2.02618	0.211587
ENSG00000230333.6	5.15315	2.02583	0.948299
ENSG00000213706.2	1.15904	2.02382	0.395373
ENSG00000242686.4	0.579588	2.02376	0.227023
ENSG00000266951.2	1.51076	2.02283	0.556031
ENSG00000149968.11	2.25632	2.02253	0.424128
ENSG00000270443.1	0.995284	2.0221	0.366023
ENSG00000268886.1	1.52048	2.02078	0.442086
ENSG00000258922.1	0.865665	2.02014	0.36507
ENSG00000047936.10	2.28462	2.01892	0.648047
ENSG00000135917.13	7.70923	2.01841	1.13038
ENSG00000267676.1	0.90256	2.01752	0.339494
ENSG00000229999.6	1.2741	2.0174	0.497202
ENSG00000260366.1	3.39129	2.01544	0.927062
ENSG00000226317.2	1.40667	2.01174	0.526528
ENSG00000258183.5	1.52114	2.00963	0.475516
ENSG00000226009.1	1.87408	2.00756	0.557908
ENSG00000145526.11	1.78501	2.00673	0.582105
ENSG00000137843.11	0.859926	2.0055	0.303967
ENSG00000262880.1	0.938251	2.00496	0.281301
ENSG00000258115.1	0.474187	2.0039	0.216316
ENSG00000254528.7	3.13465	2.00348	0.601717
ENSG00000149516.13	0.474005	2.00266	0.216122
ENSG00000253213.1	1.02825	1.99605	0.38801
ENSG00000231806.2	0.557098	1.99595	0.223247
ENSG00000277675.1	0.414046	1.99512	0.207693
ENSG00000120659.14	1.02633	1.99461	0.35335
ENSG00000225964.5	0.626596	1.99449	0.278938
ENSG00000238272.1	0.683886	1.99424	0.240903
ENSG00000252213.1	0.911682	1.99388	0.385206
ENSG00000257065.1	0.68374	1.99375	0.240814
ENSG00000277173.1	1.34544	1.99368	0.453538
ENSG00000181092.9	0.736002	1.99363	0.297932
ENSG00000228072.1	0.663358	1.99319	0.285714
ENSG00000268289.1	0.34757	1.99309	0.207032
ENSG00000224854.3	0.873932	1.99306	0.390047
ENSG00000267592.1	0.347516	1.99271	0.206984
ENSG00000271474.1	0.414064	1.99191	0.207306
ENSG00000228237.5	2.23251	1.991	0.655724
ENSG00000257398.6	0.914488	1.98981	0.366981
ENSG00000264370.1	0.450371	1.98927	0.238211
ENSG00000224100.1	0.471915	1.98763	0.21367
ENSG00000271880.1	0.576035	1.98528	0.20978
ENSG00000034239.10	1.6701	1.98421	0.522652
ENSG00000254989.1	0.705782	1.98399	0.251033
ENSG00000117601.13	0.928271	1.98348	0.349816
ENSG00000219470.1	1.76454	1.98235	0.508365
ENSG00000186086.16	0.377989	1.98182	0.205977
ENSG00000215452.3	0.377989	1.98182	0.205977
ENSG00000266754.2	0.377989	1.98182	0.205977
ENSG00000259048.1	0.521376	1.9812	0.222266
ENSG00000267532.3	7.507	1.9801	1.53713
ENSG00000263326.1	1.97553	1.97932	0.637481
ENSG00000268892.1	0.883959	1.97909	0.267515
ENSG00000256513.1	0.442666	1.9789	0.205554
ENSG00000263990.1	2.73804	1.97753	0.763392
ENSG00000165828.13	7.08124	1.97707	0.898386
ENSG00000266189.1	0.628567	1.97674	0.27432
ENSG00000198780.11	13.154	1.97667	1.91551
ENSG00000255002.1	0.947428	1.97613	0.326274
ENSG00000251050.1	0.348558	1.97593	0.20504
ENSG00000245311.2	0.776656	1.97387	0.287122
ENSG00000214894.6	10.3828	1.96969	0.866761
ENSG00000258957.1	0.919646	1.96672	0.359782
ENSG00000234946.1	0.343915	1.96624	0.203746
ENSG00000259475.1	1.12793	1.96608	0.399432
ENSG00000243871.3	0.453137	1.96607	0.203609
ENSG00000254814.1	0.34367	1.96372	0.203442
ENSG00000233984.1	0.452599	1.96199	0.20311
ENSG00000254130.1	0.348333	1.96142	0.203241
ENSG00000248923.1	0.852007	1.96052	0.386984
ENSG00000204850.4	0.671762	1.96044	0.276446
ENSG00000279377.1	0.458608	1.95993	0.203044
ENSG00000234479.2	0.348261	1.95804	0.202826
ENSG00000266522.1	0.342649	1.9565	0.202559
ENSG00000260377.1	0.342646	1.95648	0.202556
ENSG00000259751.1	0.342605	1.95616	0.202517
ENSG00000265588.1	0.525108	1.95592	0.219505
ENSG00000182645.5	0.34821	1.95539	0.2025
ENSG00000226025.9	0.348208	1.95527	0.202485
ENSG00000145506.13	4.14309	1.95435	0.79109
ENSG00000106018.13	0.34819	1.95429	0.202366
ENSG00000277448.1	0.342316	1.9539	0.202242
ENSG00000156097.12	2.37919	1.95382	0.480805
ENSG00000243422.1	0.893004	1.95353	0.276719
ENSG00000274698.1	1.01899	1.94843	0.362052
ENSG00000141485.16	2.4873	1.94789	0.58556
ENSG00000221639.1	0.341533	1.94771	0.201487
ENSG00000238039.1	4.17223	1.94747	0.950769
ENSG00000226359.1	0.725927	1.94553	0.253738
ENSG00000275527.1	1.06304	1.9455	0.314192
ENSG00000230593.3	3.11973	1.94425	0.790428
ENSG00000269534.5	2.71777	1.9433	0.714803
ENSG00000259970.1	0.795329	1.94103	0.249511
ENSG00000140807.5	10.7457	1.93961	1.3317
ENSG00000171773.2	1.35518	1.93959	0.395966
ENSG00000186094.16	0.994381	1.9394	0.260918
ENSG00000226652.3	1.98342	1.93811	0.540387
ENSG00000229487.1	2.14003	1.93645	0.598647
ENSG00000276198.1	0.875487	1.93624	0.375713
ENSG00000135824.12	1.14834	1.93572	0.33774
ENSG00000264404.2	0.61422	1.93482	0.232231
ENSG00000267179.1	1.8082	1.93455	0.525745
ENSG00000263011.1	0.9932	1.9331	0.295316
ENSG00000282785.1	0.241205	1.93252	0.199586
ENSG00000237788.1	0.834152	1.93075	0.332907
ENSG00000253766.1	1.22113	1.93069	0.444314
ENSG00000276564.1	8.21071	1.93046	1.69119
ENSG00000275312.1	1.17268	1.92933	0.361845
ENSG00000237685.1	0.673605	1.92605	0.313063
ENSG00000225721.5	5.34458	1.92558	1.20421
ENSG00000235700.1	0.571428	1.925	0.260924
ENSG00000262904.1	1.52802	1.92451	0.3855
ENSG00000231982.1	1.1186	1.92448	0.415442
ENSG00000265960.1	2.15056	1.92241	0.589057
ENSG00000153283.12	0.785831	1.92204	0.361241
ENSG00000227260.1	1.29574	1.92204	0.381858
ENSG00000281302.1	0.338166	1.91984	0.198102
ENSG00000279997.1	0.949961	1.91931	0.270345
ENSG00000260788.5	2.96235	1.91926	0.828513
ENSG00000276575.1	1.067	1.91926	0.34664
ENSG00000225839.2	0.343649	1.91901	0.197905
ENSG00000234183.1	1.01193	1.91794	0.37741
ENSG00000224837.1	8.83034	1.91694	0.83451
ENSG00000175793.11	2.21155	1.91691	0.540177
ENSG00000157992.12	4.82713	1.91532	1.08821
ENSG00000254577.1	1.43204	1.91531	0.404005
ENSG00000170959.14	1.70955	1.91483	0.496623
ENSG00000183199.6	0.892812	1.91309	0.404282
ENSG00000144550.12	0.992065	1.91154	0.330512
ENSG00000184608.8	0.818562	1.91068	0.323195
ENSG00000261842.1	0.395002	1.91062	0.196675
ENSG00000262962.1	0.999646	1.91047	0.415986
ENSG00000267314.1	1.47067	1.90939	0.394127
ENSG00000275041.1	0.667586	1.90937	0.309821
ENSG00000265364.1	0.804781	1.90935	0.20837
ENSG00000261693.1	1.01961	1.90864	0.388132
ENSG00000237928.5	1.46933	1.90862	0.482622
ENSG00000267762.1	0.586405	1.90756	0.21425
ENSG00000237136.6	0.583241	1.90745	0.196911
ENSG00000264273.1	0.54823	1.90609	0.254225
ENSG00000280753.1	0.441136	1.9045	0.224258
ENSG00000272319.2	0.555808	1.90435	0.209488
ENSG00000249616.1	0.584747	1.90366	0.213499
ENSG00000200677.1	0.336268	1.90309	0.196075
ENSG00000135519.6	8.08396	1.90305	1.31983
ENSG00000282906.1	0.393589	1.90273	0.195701
ENSG00000278595.1	0.341967	1.90208	0.195807
ENSG00000280418.1	1.10694	1.90182	0.393093
ENSG00000278746.1	0.458929	1.90099	0.19589
ENSG00000164112.12	3.51084	1.90024	0.686243
ENSG00000280834.1	0.33577	1.89855	0.195527
ENSG00000254985.1	0.341523	1.89752	0.195244
ENSG00000255165.1	0.781408	1.89747	0.31712
ENSG00000254467.1	3.0772	1.89717	0.848208
ENSG00000238117.1	0.968058	1.89686	0.36344
ENSG00000279932.1	0.341421	1.89646	0.195113
ENSG00000253105.5	0.341404	1.89629	0.195092
ENSG00000169164.7	0.459025	1.89629	0.195322
ENSG00000232909.1	3.73108	1.8944	0.884033
ENSG00000276704.1	0.788176	1.89412	0.314336
ENSG00000171819.4	0.345971	1.8941	0.194598
ENSG00000279409.1	0.453115	1.89405	0.194653
ENSG00000251593.1	0.34118	1.89396	0.194804
ENSG00000279666.1	0.44808	1.8938	0.194789
ENSG00000198797.6	0.234084	1.89286	0.194668
ENSG00000213729.3	0.234084	1.89286	0.194668
ENSG00000214915.3	0.234084	1.89286	0.194668
ENSG00000226508.1	0.234084	1.89286	0.194668
ENSG00000255518.1	0.234084	1.89286	0.194668
ENSG00000257454.1	0.234084	1.89286	0.194668
ENSG00000269608.1	0.234084	1.89286	0.194668
ENSG00000272762.5	0.234084	1.89286	0.194668
ENSG00000272856.1	0.234084	1.89286	0.194668
ENSG00000276204.1	0.234084	1.89286	0.194668
ENSG00000170848.15	0.234084	1.89286	0.194668
ENSG00000207245.1	0.234084	1.89286	0.194668
ENSG00000225152.1	0.234084	1.89286	0.194668
ENSG00000233487.6	0.234084	1.89286	0.194668
ENSG00000256879.1	0.234084	1.89286	0.194668
ENSG00000231443.2	0.234084	1.89286	0.194668
ENSG00000238160.1	0.234084	1.89286	0.194668
ENSG00000281177.1	0.234084	1.89286	0.194668
ENSG00000125245.12	0.234084	1.89286	0.194668
ENSG00000172362.2	0.234084	1.89286	0.194668
ENSG00000187288.10	0.234084	1.89286	0.194668
ENSG00000222285.1	0.234084	1.89286	0.194668
ENSG00000225418.1	0.234084	1.89286	0.194668
ENSG00000229969.1	0.234084	1.89286	0.194668
ENSG00000240925.1	0.234084	1.89286	0.194668
ENSG00000251783.1	0.234084	1.89286	0.194668
ENSG00000257636.6	0.234084	1.89286	0.194668
ENSG00000261267.1	0.234084	1.89286	0.194668
ENSG00000261697.5	0.234084	1.89286	0.194668
ENSG00000264860.1	0.234084	1.89286	0.194668
ENSG00000267857.2	0.234084	1.89286	0.194668
ENSG00000276832.1	0.234084	1.89286	0.194668
ENSG00000117507.5	0.234084	1.89286	0.194668
ENSG00000199572.1	0.234084	1.89286	0.194668
ENSG00000200394.1	0.234084	1.89286	0.194668
ENSG00000213157.3	0.234084	1.89286	0.194668
ENSG00000213695.3	0.234084	1.89286	0.194668
ENSG00000221074.1	0.234084	1.89286	0.194668
ENSG00000221175.2	0.234084	1.89286	0.194668
ENSG00000228158.2	0.234084	1.89286	0.194668
ENSG00000238963.2	0.234084	1.89286	0.194668
ENSG00000249936.3	0.234084	1.89286	0.194668
ENSG00000254846.1	0.234084	1.89286	0.194668
ENSG00000242281.3	0.234084	1.89286	0.194668
ENSG00000255399.3	0.234084	1.89286	0.194668
ENSG00000266799.1	0.234084	1.89286	0.194668
ENSG00000271237.1	0.234084	1.89286	0.194668
ENSG00000272735.1	0.234084	1.89286	0.194668
ENSG00000162840.4	0.234084	1.89286	0.194668
ENSG00000179141.9	0.234084	1.89286	0.194668
ENSG00000181215.12	0.234084	1.89286	0.194668
ENSG00000213881.3	0.234084	1.89286	0.194668
ENSG00000224232.1	0.234084	1.89286	0.194668
ENSG00000234239.1	0.234084	1.89286	0.194668
ENSG00000247213.6	0.234084	1.89286	0.194668
ENSG00000260976.1	0.234084	1.89286	0.194668
ENSG00000273640.1	0.234084	1.89286	0.194668
ENSG00000276150.1	0.234084	1.89286	0.194668
ENSG00000276462.1	0.234084	1.89286	0.194668
ENSG00000254565.1	0.234084	1.89286	0.194668
ENSG00000219085.1	0.234084	1.89286	0.194668
ENSG00000248795.1	0.234084	1.89286	0.194668
ENSG00000275016.4	0.234084	1.89286	0.194668
ENSG00000161132.6	0.681292	1.89062	0.224103
ENSG00000221634.1	0.366096	1.88735	0.193151
ENSG00000264918.1	0.438702	1.88698	0.221082
ENSG00000251487.1	0.345203	1.88692	0.193723
ENSG00000254840.1	0.542791	1.88676	0.212786
ENSG00000109819.8	2.87862	1.88586	0.545692
ENSG00000283052.1	0.232717	1.8851	0.19371
ENSG00000261819.1	2.08747	1.88433	0.484199
ENSG00000263644.1	1.00898	1.88411	0.374438
ENSG00000225745.8	0.621896	1.88373	0.220475
ENSG00000282199.1	0.344807	1.88357	0.19332
ENSG00000221946.7	1.4322	1.88241	0.472917
ENSG00000175229.6	0.460784	1.88184	0.195076
ENSG00000276308.1	1.56097	1.88146	0.489036
ENSG00000257180.1	0.897374	1.88144	0.28631
ENSG00000268955.2	0.232193	1.88123	0.193266
ENSG00000226497.1	0.607562	1.88062	0.222981
ENSG00000182366.9	1.79723	1.87925	0.476234
ENSG00000118160.13	2.78198	1.87838	0.589884
ENSG00000254417.1	0.934319	1.87797	0.34607
ENSG00000254458.1	0.695406	1.87715	0.225982
ENSG00000142538.1	0.451776	1.87687	0.192524
ENSG00000271109.1	0.343689	1.87393	0.19216
ENSG00000258448.1	0.343652	1.8736	0.192121
ENSG00000259657.1	1.11494	1.87325	0.272817
ENSG00000185942.11	0.702511	1.86593	0.258829
ENSG00000225125.2	1.61554	1.86593	0.437514
ENSG00000147234.10	0.961582	1.86487	0.286643
ENSG00000187627.14	8.06772	1.86321	1.25109
ENSG00000173825.6	1.45555	1.86318	0.469523
ENSG00000213235.3	1.37824	1.86286	0.480024
ENSG00000224387.1	0.592221	1.86214	0.191348
ENSG00000253737.1	1.18693	1.86188	0.430904
ENSG00000254680.1	1.29553	1.86161	0.26089
ENSG00000224094.1	0.342096	1.85969	0.190452
ENSG00000075290.7	1.76919	1.85968	0.612609
ENSG00000226904.1	0.654403	1.85963	0.216056
ENSG00000246016.2	0.82577	1.85945	0.276919
ENSG00000185186.8	2.215	1.85766	0.663069
ENSG00000259732.1	1.58214	1.85738	0.483748
ENSG00000015413.9	0.835402	1.85726	0.278659
ENSG00000261615.6	0.751926	1.85643	0.277901
ENSG00000277501.1	0.959451	1.85618	0.363261
ENSG00000105697.7	0.700984	1.85546	0.263544
ENSG00000267340.1	3.00878	1.85525	0.715081
ENSG00000223787.2	0.795262	1.85348	0.305117
ENSG00000257391.1	1.7809	1.85293	0.364033
ENSG00000268129.1	2.25106	1.8521	0.59566
ENSG00000270022.3	1.13466	1.85053	0.37422
ENSG00000249439.1	0.325779	1.84996	0.189136
ENSG00000217275.2	0.658856	1.84953	0.258756
ENSG00000259672.1	0.32573	1.84792	0.188888
ENSG00000207755.2	0.336843	1.84668	0.188987
ENSG00000231976.7	0.347587	1.84626	0.18911
ENSG00000278829.1	0.324047	1.84529	0.188787
ENSG00000276601.1	0.538483	1.84467	0.206517
ENSG00000239398.3	1.20272	1.84445	0.335423
ENSG00000213757.3	0.433191	1.84342	0.188621
ENSG00000112530.11	1.3538	1.84318	0.415842
ENSG00000280233.1	3.4502	1.84241	0.695821
ENSG00000231208.4	2.27391	1.84204	0.589751
ENSG00000173262.11	2.33802	1.84124	0.463581
ENSG00000273471.1	8.20074	1.84122	1.08782
ENSG00000196600.12	3.43102	1.84119	0.787142
ENSG00000214889.3	0.656052	1.84036	0.248824
ENSG00000273129.1	1.09145	1.8402	0.408237
ENSG00000114638.7	0.593033	1.83983	0.211706
ENSG00000258181.1	1.08811	1.83863	0.370971
ENSG00000203808.10	2.5465	1.83744	0.631257
ENSG00000236591.1	0.677062	1.83635	0.297015
ENSG00000230364.1	0.571355	1.83583	0.247213
ENSG00000245651.2	0.432634	1.8356	0.213952
ENSG00000220161.4	1.52456	1.83531	0.412899
ENSG00000261215.1	2.18505	1.83517	0.596246
ENSG00000138075.11	0.650427	1.83455	0.247087
ENSG00000253357.1	0.562686	1.83385	0.232444
ENSG00000261002.5	1.88012	1.83357	0.538037
ENSG00000196358.10	15.9531	1.83277	1.43841
ENSG00000269836.1	0.794394	1.83271	0.247826
ENSG00000258590.5	0.865264	1.83253	0.241364
ENSG00000263004.1	2.173	1.83156	0.554982
ENSG00000235621.8	2.10442	1.83148	0.621605
ENSG00000266072.1	0.325338	1.82996	0.18671
ENSG00000221704.2	0.788565	1.82843	0.260713
ENSG00000271983.1	1.10212	1.82842	0.382277
ENSG00000244159.1	0.544287	1.82824	0.201508
ENSG00000230847.4	0.486914	1.82801	0.187259
ENSG00000164972.12	5.00287	1.82692	0.790189
ENSG00000267892.1	1.05198	1.82673	0.293166
ENSG00000269043.1	0.593604	1.82649	0.213299
ENSG00000253282.1	0.500544	1.82628	0.192
ENSG00000265863.1	0.577362	1.82595	0.247426
ENSG00000214919.3	0.486314	1.82588	0.187002
ENSG00000197408.8	0.921567	1.82532	0.320184
ENSG00000235838.1	0.82716	1.82486	0.304292
ENSG00000186334.9	1.08123	1.82379	0.259424
ENSG00000272347.1	0.669493	1.82349	0.218149
ENSG00000243238.1	0.324891	1.82255	0.186069
ENSG00000280230.1	0.591356	1.82245	0.212404
ENSG00000279314.1	1.20418	1.82222	0.404217
ENSG00000164188.8	0.439568	1.8212	0.185106
ENSG00000236445.4	0.363557	1.82015	0.185946
ENSG00000244281.1	0.904676	1.81897	0.344922
ENSG00000262188.1	3.39564	1.81876	0.70465
ENSG00000264177.1	0.526071	1.81841	0.200477
ENSG00000224903.1	0.588128	1.81821	0.205924
ENSG00000173678.14	8.10552	1.81802	1.19364
ENSG00000213621.3	0.661057	1.81767	0.242481
ENSG00000131203.12	1.53435	1.81719	0.410783
ENSG00000116183.10	3.08454	1.81511	0.714159
ENSG00000280423.1	0.329914	1.81338	0.184705
ENSG00000235236.1	2.32537	1.81315	0.617822
ENSG00000272681.2	1.38511	1.81227	0.451523
ENSG00000279245.1	1.38511	1.81227	0.451523
ENSG00000254076.1	0.329927	1.81226	0.184571
ENSG00000260120.1	0.329927	1.81225	0.18457
ENSG00000213605.2	0.433032	1.81107	0.209957
ENSG00000254887.1	1.59968	1.81074	0.495931
ENSG00000258285.1	0.32998	1.80816	0.184079
ENSG00000263834.1	0.777183	1.80679	0.292706
ENSG00000224414.1	2.42142	1.80602	0.543152
ENSG00000274642.1	0.33002	1.80527	0.183732
ENSG00000272524.1	0.897741	1.80503	0.323727
ENSG00000237007.4	1.01581	1.80457	0.252015
ENSG00000235579.1	3.04946	1.80374	0.639486
ENSG00000258798.1	0.326098	1.80353	0.183809
ENSG00000259784.1	2.2027	1.80277	0.446669
ENSG00000260193.1	3.04698	1.80188	0.80417
ENSG00000218582.2	0.436992	1.80081	0.210163
ENSG00000249222.1	1.4229	1.79947	0.305555
ENSG00000099869.7	1.44405	1.79914	0.35059
ENSG00000236166.1	0.876363	1.79901	0.34
ENSG00000272128.1	0.431526	1.79889	0.208089
ENSG00000244558.5	1.27037	1.7983	0.445963
ENSG00000260139.6	11.1283	1.79553	1.5518
ENSG00000167261.13	11.5327	1.79516	1.36144
ENSG00000106302.9	5.73456	1.79493	1.26469
ENSG00000280042.1	0.765011	1.79492	0.289495
ENSG00000234042.1	2.53953	1.79466	0.453743
ENSG00000230799.1	0.758094	1.79416	0.252219
ENSG00000198223.15	1.4763	1.79397	0.42052
ENSGR0000198223.15	1.4763	1.79397	0.42052
ENSG00000224568.1	1.1208	1.79336	0.288771
ENSG00000251536.2	0.94617	1.79294	0.279737
ENSG00000185271.6	2.3556	1.79291	0.639278
ENSG00000187955.11	0.218677	1.79265	0.182229
ENSG00000105492.15	0.218653	1.79262	0.182226
ENSG00000163600.12	0.218394	1.79231	0.182188
ENSG00000268951.1	0.765427	1.79229	0.254988
ENSG00000213061.2	0.217798	1.79161	0.182105
ENSG00000254338.1	0.217791	1.7916	0.182104
ENSG00000254984.1	0.217788	1.7916	0.182103
ENSG00000230323.5	0.217785	1.7916	0.182103
ENSG00000266368.1	0.217756	1.79156	0.182099
ENSG00000225555.1	0.217754	1.79156	0.182099
ENSG00000270606.1	0.217742	1.79155	0.182097
ENSG00000126233.1	0.217722	1.79152	0.182094
ENSG00000253217.1	0.217721	1.79152	0.182094
ENSG00000225258.1	0.217714	1.79151	0.182093
ENSG00000251073.1	0.217712	1.79151	0.182093
ENSG00000258878.1	0.217706	1.79151	0.182092
ENSG00000213363.4	0.217701	1.7915	0.182092
ENSG00000239405.1	0.217699	1.7915	0.182091
ENSG00000267742.1	0.217687	1.79148	0.18209
ENSG00000267289.1	0.217672	1.79147	0.182088
ENSG00000221269.1	0.217668	1.79146	0.182087
ENSG00000254851.1	0.217663	1.79146	0.182086
ENSG00000269916.1	0.217655	1.79145	0.182085
ENSG00000178596.10	0.21765	1.79144	0.182085
ENSG00000213539.4	0.217649	1.79144	0.182084
ENSG00000228135.1	0.217648	1.79144	0.182084
ENSG00000231171.3	0.217647	1.79144	0.182084
ENSG00000103375.10	0.217636	1.79142	0.182083
ENSG00000274340.1	0.217628	1.79142	0.182082
ENSG00000251533.2	0.217628	1.79142	0.182082
ENSG00000186393.5	0.217625	1.79141	0.182081
ENSG00000231690.2	0.217618	1.7914	0.18208
ENSG00000277812.1	0.217533	1.79131	0.182069
ENSG00000231532.5	0.324605	1.79118	0.182053
ENSG00000239731.3	0.217413	1.79117	0.182053
ENSG00000204174.6	0.473627	1.79108	0.187062
ENSG00000250677.1	0.217275	1.79102	0.182035
ENSG00000268486.5	0.324514	1.7909	0.182018
ENSG00000271396.1	0.756801	1.79073	0.326311
ENSG00000280116.1	0.216981	1.79071	0.181997
ENSG00000230592.2	0.324646	1.79064	0.181988
ENSG00000234751.1	0.324685	1.79008	0.181921
ENSG00000249967.1	0.369305	1.78983	0.182124
ENSG00000278797.1	0.369305	1.78983	0.182124
ENSG00000182156.9	0.369305	1.78983	0.182124
ENSG00000235822.1	0.369305	1.78983	0.182124
ENSG00000267952.1	0.369305	1.78983	0.182124
ENSG00000205596.4	0.369305	1.78983	0.182124
ENSG00000244642.3	0.369305	1.78983	0.182124
ENSG00000259396.1	0.369305	1.78983	0.182124
ENSG00000264545.1	0.369305	1.78983	0.182124
ENSG00000250135.1	0.369305	1.78983	0.182124
ENSG00000273059.1	0.369305	1.78983	0.182124
ENSG00000253730.1	0.324707	1.78979	0.181887
ENSG00000231707.4	0.539134	1.78947	0.190522
ENSG00000255608.1	0.431948	1.78892	0.181783
ENSG00000171931.12	0.731607	1.78832	0.255204
ENSG00000241255.1	0.324783	1.7882	0.181696
ENSG00000272236.1	1.40342	1.78793	0.4877
ENSG00000200257.1	0.548876	1.78675	0.255828
ENSG00000261758.1	1.63085	1.78604	0.420556
ENSG00000245293.2	2.15157	1.78531	0.396959
ENSG00000184574.9	1.20282	1.78405	0.381789
ENSG00000230319.1	7.43378	1.78372	1.38449
ENSG00000264175.1	4.94438	1.78369	1.00375
ENSG00000271974.1	0.356285	1.78315	0.180913
ENSG00000270016.1	0.5564	1.78035	0.224689
ENSG00000265743.1	1.81364	1.77998	0.518074
ENSG00000250709.1	8.34498	1.7798	0.85804
ENSG00000228252.8	0.314569	1.77973	0.180956
ENSG00000241175.3	0.433181	1.7792	0.180621
ENSG00000279334.1	0.6508	1.77914	0.281867
ENSG00000274719.1	0.33053	1.77889	0.180574
ENSG00000268520.1	1.76669	1.77799	0.498563
ENSG00000270638.1	1.22078	1.77787	0.363184
ENSG00000135423.12	2.60086	1.77775	0.514583
ENSG00000258465.6	8.8723	1.77543	0.803513
ENSG00000213033.4	1.95762	1.77314	0.455521
ENSG00000272209.1	0.864277	1.77179	0.257861
ENSG00000233653.3	1.45795	1.77121	0.357075
ENSG00000174792.10	1.52774	1.77075	0.363457
ENSG00000280401.1	2.09826	1.76999	0.498838
ENSG00000273573.1	1.1727	1.76946	0.345866
ENSG00000226872.1	1.0138	1.76884	0.385345
ENSG00000272248.1	0.910426	1.76865	0.307467
ENSG00000184925.11	2.72429	1.76823	0.671111
ENSG00000272897.5	0.607118	1.76809	0.179691
ENSG00000229298.1	2.64262	1.76659	0.654532
ENSG00000260798.1	2.30973	1.76656	0.607929
ENSG00000275106.1	1.25868	1.76528	0.374022
ENSG00000168418.7	3.6041	1.76462	0.804067
ENSG00000281570.1	0.242926	1.76123	0.178168
ENSG00000122877.13	1.2424	1.7611	0.305673
ENSG00000188959.9	0.636204	1.75935	0.176887
ENSG00000225092.2	0.715327	1.75931	0.208792
ENSG00000221887.5	1.15321	1.75736	0.346361
ENSG00000248837.5	1.79237	1.75578	0.42249
ENSG00000226007.2	4.89609	1.75508	0.666302
ENSG00000203411.3	2.81529	1.75208	0.648446
ENSG00000225163.3	0.248173	1.74889	0.177008
ENSG00000233786.1	0.476331	1.74861	0.177244
ENSG00000229068.1	0.503026	1.74835	0.184705
ENSG00000203307.2	0.655754	1.74724	0.263118
ENSG00000236983.1	1.45164	1.74662	0.390068
ENSG00000280976.1	1.04814	1.74516	0.311342
ENSG00000241984.2	0.90474	1.74494	0.20591
ENSG00000204613.10	0.35355	1.74384	0.176329
ENSG00000236991.6	4.21363	1.7428	0.893918
ENSG00000231871.5	5.46097	1.74263	0.967681
ENSG00000143001.4	0.594329	1.74217	0.177102
ENSG00000280115.1	1.59115	1.73996	0.497764
ENSG00000260796.1	1.53588	1.73963	0.482168
ENSG00000228661.1	3.5681	1.73875	0.742327
ENSG00000180712.3	3.86282	1.73619	0.70267
ENSG00000252664.1	0.540289	1.73598	0.178441
ENSG00000279282.1	2.41927	1.73432	0.526075
ENSG00000273363.1	0.864304	1.73405	0.33122
ENSG00000255319.5	3.08068	1.73237	0.585102
ENSG00000264812.1	0.932161	1.73098	0.267702
ENSG00000276742.1	0.758092	1.7309	0.281434
ENSG00000131233.9	0.494842	1.72907	0.18114
ENSG00000215559.8	0.784272	1.7288	0.279567
ENSG00000145002.12	2.49025	1.72879	0.511951
ENSG00000162069.14	0.679719	1.72823	0.238797
ENSG00000004846.16	1.39185	1.728	0.357925
ENSG00000278135.1	1.27107	1.72761	0.334415
ENSG00000228915.3	2.01191	1.72709	0.48245
ENSG00000235619.1	0.347104	1.72696	0.174099
ENSG00000270781.1	0.240083	1.72646	0.174042
ENSG00000281768.1	0.8621	1.72602	0.280559
ENSG00000280154.1	0.783206	1.72597	0.314156
ENSG00000273454.1	0.685777	1.72513	0.238941
ENSG00000228446.2	0.917661	1.72284	0.293535
ENSG00000201340.1	0.758425	1.72278	0.241349
ENSG00000264464.1	0.644434	1.72264	0.224443
ENSG00000225044.1	0.347138	1.72212	0.173514
ENSG00000260019.1	0.701107	1.72141	0.243214
ENSG00000264647.1	1.12718	1.72063	0.272559
ENSG00000226443.3	1.61641	1.72019	0.432235
ENSG00000215922.1	0.240075	1.72018	0.173287
ENSG00000243782.3	0.283492	1.7192	0.173783
ENSG00000250106.1	0.283492	1.7192	0.173783
ENSG00000258402.1	0.283492	1.7192	0.173783
ENSG00000259331.1	0.283492	1.7192	0.173783
ENSG00000231255.1	0.283492	1.7192	0.173783
ENSG00000258860.1	0.283492	1.7192	0.173783
ENSG00000200917.1	0.283492	1.7192	0.173783
ENSG00000216316.1	0.283492	1.7192	0.173783
ENSG00000224857.1	0.283492	1.7192	0.173783
ENSG00000249516.1	0.283492	1.7192	0.173783
ENSG00000256150.1	0.283492	1.7192	0.173783
ENSG00000263110.1	0.283492	1.7192	0.173783
ENSG00000272942.1	0.283492	1.7192	0.173783
ENSG00000280414.1	0.283492	1.7192	0.173783
ENSG00000283036.1	0.283492	1.7192	0.173783
ENSG00000110680.12	0.283492	1.7192	0.173783
ENSG00000132204.13	0.283492	1.7192	0.173783
ENSG00000253871.1	0.283492	1.7192	0.173783
ENSG00000257743.8	0.283492	1.7192	0.173783
ENSG00000267604.1	0.283492	1.7192	0.173783
ENSG00000279859.2	0.796545	1.71818	0.281818
ENSG00000258245.1	0.320378	1.71722	0.173452
ENSG00000233755.1	0.532931	1.71688	0.1858
ENSG00000225527.1	0.24011	1.71675	0.172875
ENSG00000249417.1	0.240112	1.71664	0.172861
ENSG00000236744.2	0.240114	1.71648	0.172843
ENSG00000236677.1	0.240115	1.71643	0.172837
ENSG00000237888.1	0.240118	1.71626	0.172816
ENSG00000260615.1	0.240118	1.71623	0.172813
ENSG00000213026.4	0.24012	1.71611	0.172798
ENSG00000229500.1	0.240123	1.71595	0.172779
ENSG00000267879.1	0.240123	1.71595	0.172779
ENSG00000181741.7	0.240124	1.71589	0.172772
ENSG00000227684.2	0.240125	1.71581	0.172762
ENSG00000263234.1	0.240126	1.71579	0.172759
ENSG00000224361.1	0.240126	1.71578	0.172759
ENSG00000270343.1	0.240128	1.71564	0.172741
ENSG00000258119.1	0.240128	1.71563	0.172741
ENSG00000258728.1	1.0661	1.71562	0.273434
ENSG00000235296.1	0.240129	1.71561	0.172738
ENSG00000237797.1	1.47621	1.7156	0.445461
ENSG00000279288.1	0.347136	1.71535	0.172706
ENSG00000236091.1	0.240134	1.71531	0.172702
ENSG00000161031.12	0.347136	1.7153	0.1727
ENSG00000257611.1	0.347136	1.71526	0.172695
ENSG00000178412.4	0.240136	1.71523	0.172692
ENSG00000214525.4	0.240137	1.71519	0.172687
ENSG00000250651.1	0.240138	1.7151	0.172677
ENSG00000260125.1	0.240139	1.71508	0.172674
ENSG00000234597.1	0.240139	1.71507	0.172673
ENSG00000270171.1	0.240139	1.71507	0.172673
ENSG00000224411.3	0.24014	1.71501	0.172666
ENSG00000070985.13	0.240141	1.71494	0.172657
ENSG00000244203.2	1.08536	1.71491	0.344193
ENSG00000281719.1	1.18413	1.71381	0.297262
ENSG00000206995.1	0.240199	1.71243	0.172356
ENSG00000272360.1	1.21224	1.71223	0.385949
ENSG00000251703.1	0.240213	1.71192	0.172294
ENSG00000259251.2	1.74508	1.71172	0.298156
ENSG00000263410.2	0.319684	1.71006	0.172195
ENSG00000185885.15	7.03947	1.70888	1.06214
ENSG00000232504.4	1.00928	1.70819	0.302789
ENSG00000217325.2	0.848871	1.70753	0.244305
ENSG00000199102.1	0.240373	1.70738	0.171748
ENSG00000282048.1	0.645785	1.70694	0.255666
ENSG00000204962.5	0.763309	1.70664	0.222065
ENSG00000273523.1	0.538876	1.70657	0.240489
ENSG00000232646.1	0.212592	1.70573	0.171696
ENSG00000279361.1	1.07235	1.70551	0.295996
ENSG00000226756.1	0.667592	1.70508	0.262666
ENSG00000254499.1	0.21246	1.70482	0.171592
ENSG00000278202.1	0.426995	1.70424	0.172184
ENSG00000177590.7	0.427045	1.70384	0.172138
ENSG00000279322.1	5.00167	1.70322	0.525264
ENSG00000280137.1	0.319019	1.70272	0.171354
ENSG00000231296.1	0.638772	1.70198	0.190329
ENSG00000252149.1	0.237095	1.70184	0.1711
ENSG00000252877.1	0.237095	1.70184	0.1711
ENSG00000267105.1	0.211994	1.70146	0.17121
ENSG00000269321.1	0.211993	1.70145	0.171209
ENSG00000261401.1	0.966878	1.70087	0.283321
ENSG00000180071.19	11.7981	1.70055	0.904818
ENSG00000258700.5	0.211861	1.70045	0.171094
ENSG00000235304.1	0.454066	1.69988	0.171005
ENSG00000170209.4	0.454085	1.69973	0.170988
ENSG00000107295.9	0.454085	1.69973	0.170988
ENSG00000267168.1	0.211765	1.6997	0.171009
ENSG00000244021.4	0.211764	1.6997	0.171009
ENSG00000223822.2	0.432139	1.69956	0.194479
ENSG00000213488.4	0.21174	1.6995	0.170987
ENSG00000267151.3	0.318735	1.69943	0.170978
ENSG00000257009.1	0.211724	1.69938	0.170973
ENSG00000236058.3	0.211717	1.69932	0.170967
ENSG00000249965.2	0.211709	1.69926	0.17096
ENSG00000251025.1	0.318699	1.69918	0.170951
ENSG00000253632.1	0.211678	1.69902	0.170932
ENSG00000230534.6	0.211675	1.69899	0.170929
ENSG00000259191.2	0.211674	1.69898	0.170928
ENSG00000225006.1	0.211651	1.69879	0.170906
ENSG00000282742.1	0.318609	1.69853	0.170877
ENSG00000214819.1	0.318599	1.69845	0.170868
ENSG00000232150.3	0.211605	1.69843	0.170865
ENSG00000179038.8	0.211595	1.69834	0.170855
ENSG00000243547.1	0.318579	1.69828	0.170849
ENSG00000102313.8	0.667349	1.69817	0.261233
ENSG00000232578.4	0.211571	1.69814	0.170833
ENSG00000086159.12	0.211567	1.69811	0.170829
ENSG00000240103.2	0.211567	1.69811	0.170829
ENSG00000167910.3	0.21156	1.69805	0.170823
ENSG00000254402.6	5.80461	1.69805	0.75554
ENSG00000235241.1	5.09856	1.69804	1.07356
ENSG00000139800.8	0.318542	1.69799	0.170815
ENSG00000223551.1	4.15716	1.69796	0.829048
ENSG00000165125.17	0.318535	1.69793	0.170808
ENSG00000250075.5	3.09209	1.6975	0.503002
ENSG00000254944.1	0.752245	1.69688	0.269803
ENSG00000256452.1	0.319874	1.69665	0.171082
ENSG00000187595.14	2.44194	1.6965	0.512937
ENSG00000260242.1	0.319685	1.69621	0.171032
ENSG00000252918.1	0.211311	1.69593	0.170581
ENSG00000234335.1	0.319667	1.69538	0.170936
ENSG00000238392.1	0.316882	1.69538	0.170727
ENSG00000238997.1	0.316882	1.69538	0.170727
ENSG00000168148.3	0.425771	1.69477	0.170557
ENSG00000252391.1	0.211177	1.69471	0.170443
ENSG00000134258.16	0.390375	1.69411	0.170843
ENSG00000150045.11	2.10018	1.69402	0.402207
ENSG00000223623.1	0.580054	1.69394	0.215846
ENSG00000250472.1	0.425608	1.69364	0.170428
ENSG00000278722.1	0.58331	1.6936	0.170784
ENSG00000269667.1	0.536201	1.69359	0.214302
ENSG00000255267.3	0.802403	1.693	0.28032
ENSG00000276633.1	0.534423	1.69291	0.212923
ENSG00000252448.1	0.210938	1.69235	0.170176
ENSG00000255970.1	0.319589	1.69147	0.170488
ENSG00000198153.8	0.641404	1.69135	0.227019
ENSG00000223573.6	8.27404	1.69117	1.17431
ENSG00000165731.17	7.24184	1.69032	0.814619
ENSG00000269758.1	0.865131	1.69014	0.245323
ENSG00000260763.1	1.95965	1.68977	0.478592
ENSG00000268081.1	0.389507	1.68976	0.17033
ENSG00000266313.1	2.16577	1.68958	0.555601
ENSG00000230362.1	0.459381	1.68841	0.199067
ENSG00000152207.7	0.863699	1.68806	0.262888
ENSG00000109943.8	0.858881	1.68775	0.307975
ENSG00000181625.17	16.5978	1.68737	1.50578
ENSG00000274943.1	2.37031	1.68608	0.537615
ENSG00000213326.4	0.670705	1.68559	0.225097
ENSG00000278642.1	0.387995	1.68205	0.169424
ENSG00000230300.1	0.52014	1.68124	0.181863
ENSG00000183423.11	1.54233	1.67948	0.415429
ENSG00000240250.3	0.462043	1.67915	0.196396
ENSG00000274114.2	3.35181	1.67881	0.736825
ENSG00000167037.18	14.4391	1.67707	1.0578
ENSG00000206384.10	0.219982	1.67434	0.168232
ENSG00000187048.12	1.08571	1.67403	0.340538
ENSG00000232006.8	0.706877	1.67359	0.205112
ENSG00000271860.6	0.792448	1.67233	0.268478
ENSG00000157551.17	30.2444	1.67215	2.13309
ENSG00000271819.1	0.319222	1.67209	0.168263
ENSG00000267733.5	0.5276	1.67064	0.179982
ENSG00000183566.10	0.890444	1.67045	0.249977
ENSG00000270139.1	0.352219	1.67029	0.16787
ENSG00000187695.6	3.33422	1.67011	0.626346
ENSG00000238311.1	0.319357	1.67004	0.168028
ENSG00000261407.1	0.352217	1.66972	0.167804
ENSG00000252916.1	0.989119	1.66933	0.288632
ENSG00000253768.1	0.352216	1.6692	0.167745
ENSG00000050628.20	0.790753	1.66904	0.242665
ENSG00000270587.1	3.47267	1.66893	0.62958
ENSG00000247324.2	2.56296	1.66754	0.447382
ENSG00000267874.1	2.16707	1.6672	0.528357
ENSG00000233266.1	0.352212	1.66633	0.167415
ENSG00000268107.5	2.45272	1.66556	0.456387
ENSG00000232536.1	1.12491	1.66498	0.310032
ENSG00000263868.1	0.433643	1.66405	0.167561
ENSG00000259182.5	1.49445	1.66393	0.418911
ENSG00000279236.1	1.05295	1.66374	0.344091
ENSG00000234913.1	0.796275	1.66324	0.279347
ENSG00000224401.2	0.850367	1.66317	0.22856
ENSG00000256448.5	0.550751	1.66312	0.210508
ENSG00000252581.1	1.55891	1.66164	0.450592
ENSG00000274805.1	0.318985	1.66103	0.166999
ENSG00000261524.1	1.40241	1.66057	0.354343
ENSG00000117215.14	1.8378	1.66009	0.47677
ENSG00000196616.12	2.19219	1.65862	0.420282
ENSG00000259138.1	0.352233	1.6575	0.166404
ENSG00000140932.9	0.355506	1.65724	0.16743
ENSG00000203392.3	5.61247	1.65676	0.845822
ENSG00000233588.1	0.582463	1.65554	0.183083
ENSG00000255498.1	6.30492	1.65464	0.880014
ENSG00000273125.1	0.514094	1.6546	0.177872
ENSG00000265112.1	1.99528	1.65446	0.39863
ENSG00000242829.1	0.352264	1.65379	0.165979
ENSG00000105251.10	1.15987	1.65354	0.294099
ENSG00000281545.1	0.550295	1.65346	0.23995
ENSG00000207588.1	0.748633	1.65206	0.243827
ENSG00000140519.12	0.957999	1.65052	0.31806
ENSG00000111432.4	0.904283	1.6487	0.256399
ENSG00000221241.1	0.536686	1.64791	0.204237
ENSG00000281827.1	1.13666	1.64676	0.290503
ENSG00000278719.1	5.95984	1.6463	1.13971
ENSG00000234604.2	0.760504	1.64586	0.231541
ENSG00000113905.4	1.27798	1.64581	0.368143
ENSG00000230306.1	0.677655	1.6446	0.228795
ENSG00000239908.3	0.84828	1.64454	0.273074
ENSG00000267127.6	2.91985	1.64449	0.520508
ENSG00000138400.12	3.43854	1.6442	0.752935
ENSG00000259118.5	3.07886	1.64293	0.559246
ENSG00000196581.10	19.5862	1.63946	1.23557
ENSG00000127954.12	6.47455	1.63878	0.970522
ENSG00000263645.1	0.685668	1.63765	0.219846
ENSG00000258647.5	0.713954	1.63672	0.193975
ENSG00000164746.13	1.96294	1.63671	0.503367
ENSG00000227953.6	23.2925	1.63621	2.37379
ENSG00000254973.1	2.98861	1.63555	0.650867
ENSG00000179674.3	3.19385	1.63469	0.625572
ENSG00000259677.1	1.42555	1.63304	0.362175
ENSG00000243746.1	1.81173	1.63036	0.424821
ENSG00000005102.12	0.547609	1.62993	0.174037
ENSG00000200279.1	0.827966	1.62986	0.259752
ENSG00000150656.14	2.15823	1.62926	0.460707
ENSG00000233077.1	5.88004	1.62796	0.961469
ENSG00000232679.1	0.871364	1.62755	0.300295
ENSG00000164175.14	1.75808	1.62645	0.46741
ENSG00000235366.2	0.858042	1.62616	0.299557
ENSG00000224549.1	1.33055	1.62577	0.418874
ENSG00000136011.14	6.83747	1.62556	0.665773
ENSG00000224861.1	0.857905	1.62554	0.29934
ENSG00000254142.2	1.08397	1.62526	0.290087
ENSG00000240418.1	0.478671	1.62512	0.162815
ENSG00000248148.1	0.744853	1.62359	0.228775
ENSG00000266640.1	0.674521	1.62357	0.22176
ENSG00000236732.1	0.673376	1.62057	0.1852
ENSG00000273294.1	6.18332	1.6202	0.171127
ENSG00000264384.2	1.13605	1.61978	0.367052
ENSG00000112319.17	5.76687	1.61893	0.948352
ENSG00000250361.6	0.35759	1.61875	0.161102
ENSG00000228589.3	1.63283	1.61837	0.241556
ENSG00000268201.1	0.817653	1.61822	0.204951
ENSG00000139219.17	0.814928	1.61794	0.236723
ENSG00000254010.1	0.815158	1.61653	0.204469
ENSG00000258873.2	0.857788	1.61528	0.272396
ENSG00000184809.12	1.91473	1.61409	0.434671
ENSG00000255348.1	0.356332	1.61073	0.160167
ENSG00000213121.2	8.47629	1.61005	1.14438
ENSG00000122824.10	2.41913	1.61001	0.552387
ENSG00000187952.9	0.60451	1.60982	0.161057
ENSG00000216331.1	0.713955	1.60935	0.216783
ENSG00000198106.8	4.40413	1.60886	0.909127
ENSG00000206262.8	5.13801	1.60858	0.868164
ENSG00000272904.1	2.34057	1.60841	0.494418
ENSG00000235478.4	1.58815	1.60816	0.302387
ENSG00000280299.1	0.604584	1.60812	0.16086
ENSG00000224855.5	0.495281	1.60806	0.160828
ENSG00000258610.1	0.940942	1.60768	0.190196
ENSG00000274370.1	2.81538	1.60693	0.56649
ENSG00000264575.1	12.4243	1.60633	1.52412
ENSG00000228512.2	0.355551	1.60566	0.159577
ENSG00000264880.1	0.355534	1.60555	0.159564
ENSG00000213041.4	0.355446	1.60497	0.159497
ENSG00000266482.1	0.532752	1.60438	0.175171
ENSG00000237414.2	0.355083	1.60259	0.15922
ENSG00000259899.1	0.355064	1.60246	0.159205
ENSG00000235772.1	3.89179	1.60159	0.667961
ENSG00000254248.1	0.657595	1.6005	0.270022
ENSG00000232080.5	0.491347	1.60012	0.160209
ENSG00000188620.9	0.354648	1.59972	0.158886
ENSG00000260799.1	0.354558	1.59912	0.158816
ENSG00000239115.1	0.57397	1.598	0.170531
ENSG00000244710.3	0.950304	1.59679	0.240121
ENSG00000117016.9	7.15243	1.59527	1.01643
ENSG00000256188.3	1.65066	1.59496	0.354468
ENSG00000268153.5	0.569178	1.5942	0.169625
ENSG00000019505.7	6.62088	1.59407	1.05666
ENSG00000225325.1	1.60291	1.59407	0.375337
ENSG00000226854.1	1.87723	1.59256	0.431346
ENSG00000249655.1	1.3584	1.59229	0.368057
ENSG00000249684.5	2.07722	1.59217	0.498045
ENSG00000236051.6	0.889839	1.59159	0.213928
ENSG00000244296.3	0.353283	1.59095	0.157869
ENSG00000272479.1	1.4588	1.59044	0.421638
ENSG00000197360.9	0.369554	1.59012	0.157752
ENSG00000258526.5	0.871793	1.59003	0.258436
ENSG00000246130.1	2.9706	1.58941	0.631711
ENSG00000236572.1	2.14251	1.58929	0.389028
ENSG00000091482.5	0.581245	1.58922	0.174975
ENSG00000268108.1	0.649727	1.58852	0.238587
ENSG00000099617.3	1.55277	1.58807	0.393889
ENSG00000125998.7	0.650718	1.58687	0.238261
ENSG00000203818.7	2.16195	1.58679	0.482489
ENSG00000200403.1	1.78819	1.58658	0.375109
ENSG00000227463.2	1.49586	1.58627	0.34528
ENSG00000281366.1	0.509414	1.58538	0.162957
ENSG00000230825.1	3.34576	1.58537	0.575244
ENSG00000182574.8	1.68294	1.58416	0.400138
ENSG00000167131.16	8.3321	1.5824	0.854857
ENSG00000238103.4	6.67436	1.58238	1.07553
ENSG00000225675.2	1.37665	1.58064	0.412165
ENSG00000227375.5	1.12766	1.57919	0.299197
ENSG00000219435.4	0.393215	1.57914	0.157538
ENSG00000089101.17	1.58334	1.57893	0.344622
ENSG00000179921.14	3.30308	1.57861	0.560771
ENSG00000265962.1	3.0869	1.57779	0.609024
ENSG00000147160.9	2.71341	1.57717	0.495651
ENSG00000158714.10	6.70971	1.57644	0.995489
ENSG00000144290.16	2.14451	1.57587	0.34401
ENSG00000266265.2	1.13371	1.57568	0.304475
ENSG00000206625.1	1.57423	1.57542	0.403131
ENSG00000206932.1	1.57423	1.57542	0.403131
ENSG00000206965.1	1.57423	1.57542	0.403131
ENSG00000207041.1	1.57423	1.57542	0.403131
ENSG00000207357.1	1.57423	1.57542	0.403131
ENSG00000207507.1	1.57423	1.57542	0.403131
ENSG00000272055.1	1.57423	1.57542	0.403131
ENSG00000115221.10	4.09207	1.57416	0.703339
ENSG00000273243.1	2.85927	1.5727	0.496671
ENSG00000257198.6	0.570618	1.57262	0.157168
ENSG00000266160.2	0.816449	1.5724	0.230292
ENSG00000152822.13	5.66806	1.57214	0.903977
ENSG00000266261.1	0.459209	1.57106	0.158745
ENSG00000233220.3	0.673424	1.56996	0.266604
ENSG00000134183.11	0.904334	1.56982	0.28953
ENSG00000274156.1	1.55229	1.56936	0.390972
ENSG00000184313.19	9.84842	1.5685	1.49769
ENSG00000271824.1	0.776236	1.56784	0.244214
ENSG00000279516.1	0.692303	1.56467	0.208204
ENSG00000267088.1	0.67233	1.56366	0.175673
ENSG00000007062.11	9.49757	1.56126	0.870703
ENSG00000165181.16	1.14298	1.55979	0.3173
ENSG00000260953.1	2.82637	1.55963	0.664722
ENSG00000229792.1	0.450616	1.55866	0.157381
ENSG00000133116.7	1.06747	1.55865	0.303282
ENSG00000198963.10	0.775604	1.55738	0.200351
ENSG00000279986.1	0.878509	1.55695	0.249125
ENSG00000132698.13	0.545187	1.55554	0.194288
ENSG00000256861.1	73.41	1.5555	0.570812
ENSG00000241490.1	1.73386	1.55542	0.364817
ENSG00000162399.6	0.923608	1.55541	0.261182
ENSG00000258859.1	1.52713	1.55411	0.336039
ENSG00000171189.16	2.00874	1.55387	0.436324
ENSG00000271664.1	2.05667	1.55207	0.488897
ENSG00000273331.1	2.36413	1.55124	0.296843
ENSG00000205930.8	7.17959	1.55108	0.88683
ENSG00000267986.1	0.557794	1.55101	0.194883
ENSG00000271778.1	1.80945	1.55099	0.39967
ENSG00000259030.6	9.43179	1.54977	0.685876
ENSG00000236501.5	1.63108	1.5492	0.320904
ENSG00000273989.1	0.449326	1.54675	0.155995
ENSG00000211771.1	5.98932	1.54648	1.02058
ENSG00000157423.17	6.86921	1.54638	0.731448
ENSG00000226721.2	2.08657	1.5457	0.351708
ENSG00000130643.8	0.431416	1.54549	0.153082
ENSG00000253542.7	0.46795	1.54513	0.155792
ENSG00000231768.1	1.6066	1.54477	0.395282
ENSG00000268873.1	1.28998	1.54285	0.35078
ENSG00000169884.13	3.226	1.54279	0.533525
ENSG00000277247.1	0.78943	1.54213	0.182186
ENSG00000188163.7	1.11245	1.53971	0.3351
ENSG00000256381.1	3.28975	1.53965	0.673777
ENSG00000260059.1	0.709529	1.53834	0.215563
ENSG00000222954.1	2.1711	1.53818	0.338221
ENSG00000224715.1	0.448183	1.53614	0.154762
ENSG00000228226.1	0.605158	1.53564	0.174143
ENSG00000274315.1	5.14594	1.53523	0.708417
ENSG00000014257.15	2.54055	1.53506	0.46036
ENSG00000155875.13	0.443956	1.53419	0.178558
ENSG00000165197.4	5.05856	1.53415	0.735176
ENSG00000279036.1	0.606465	1.53405	0.174091
ENSG00000231355.1	0.759343	1.53381	0.217612
ENSG00000218896.1	1.20258	1.53352	0.309447
ENSG00000256651.1	0.695883	1.53096	0.183055
ENSG00000203711.11	2.84274	1.53055	0.601993
ENSG00000236989.5	0.580532	1.53001	0.165922
ENSG00000253678.1	0.92208	1.52859	0.218926
ENSG00000266441.1	0.796473	1.52724	0.208386
ENSG00000270977.1	1.43087	1.5267	0.302069
ENSG00000274628.4	7.52993	1.52622	1.08793
ENSG00000274031.1	2.01339	1.52619	0.500982
ENSG00000264238.1	3.62054	1.52573	0.61516
ENSG00000272498.1	0.993049	1.52543	0.219782
ENSG00000249392.1	1.91339	1.52433	0.456418
ENSG00000166961.14	0.791946	1.52424	0.217889
ENSG00000226757.2	0.46136	1.52312	0.15021
ENSG00000265394.1	0.668889	1.52308	0.227399
ENSG00000201496.1	5.96575	1.52298	1.01345
ENSG00000261229.6	1.36701	1.52238	0.310432
ENSG00000228980.3	1.51046	1.52209	0.334657
ENSG00000070729.13	6.65512	1.52132	0.622607
ENSG00000214248.2	7.77357	1.52114	1.22828
ENSG00000164855.15	13.2833	1.52099	1.58721
ENSG00000175189.3	0.300884	1.52084	0.149947
ENSG00000261055.1	0.300861	1.5206	0.14992
ENSG00000204518.2	0.300767	1.51962	0.149809
ENSG00000255236.2	1.20572	1.5191	0.297993
ENSG00000238284.1	1.44884	1.51796	0.386501
ENSG00000255733.5	0.962277	1.51642	0.238615
ENSG00000257252.5	0.390684	1.51551	0.149822
ENSG00000185739.13	1.95939	1.51486	0.336338
ENSG00000281201.1	0.460053	1.51382	0.149155
ENSG00000279620.1	0.448571	1.51368	0.152103
ENSG00000232139.5	0.5736	1.5133	0.16711
ENSG00000169403.11	3.86524	1.5132	0.629961
ENSG00000261504.1	0.710539	1.51264	0.215332
ENSG00000238442.1	0.444085	1.51068	0.151738
ENSG00000253112.1	0.500133	1.50952	0.149604
ENSG00000272247.1	0.299809	1.50938	0.148646
ENSG00000272829.1	0.977963	1.50927	0.300827
ENSG00000234663.5	2.60771	1.50847	0.58025
ENSG00000260747.1	0.448844	1.50731	0.151373
ENSG00000279714.1	3.59081	1.50718	0.575643
ENSG00000273423.1	1.1671	1.50703	0.30992
ENSG00000138670.16	2.56982	1.50637	0.423687
ENSG00000280345.1	6.31885	1.50564	0.802017
ENSG00000260011.2	2.23071	1.50485	0.425295
ENSG00000232490.6	0.895513	1.50435	0.243553
ENSG00000100167.19	2.70528	1.50209	0.494503
ENSG00000258088.1	0.556215	1.50192	0.213776
ENSG00000107147.11	7.64529	1.5015	1.06059
ENSG00000270479.1	1.37817	1.5015	0.309885
ENSG00000276404.1	0.874692	1.49906	0.241331
ENSG00000270518.2	0.676605	1.49856	0.198547
ENSG00000161103.11	3.85597	1.49728	0.410519
ENSG00000244036.3	0.556132	1.49652	0.212858
ENSG00000280248.1	3.90217	1.4963	0.614367
ENSG00000196668.3	1.01955	1.49565	0.264522
ENSG00000113946.3	3.35906	1.49353	0.527557
ENSG00000274986.1	0.442681	1.49218	0.146962
ENSG00000258870.1	2.15746	1.48997	0.519098
ENSG00000280331.1	2.26694	1.48963	0.415232
ENSG00000129354.11	3.76793	1.4892	0.631101
ENSG00000248840.2	1.76977	1.48787	0.364185
ENSG00000277151.1	1.96287	1.48715	0.378953
ENSG00000237343.1	0.446677	1.48677	0.149013
ENSG00000264676.2	0.668986	1.48622	0.222187
ENSG00000257900.2	4.95843	1.48562	0.627147
ENSG00000261174.2	0.808475	1.48481	0.214195
ENSG00000138115.13	0.962767	1.48433	0.21176
ENSG00000233496.1	0.669327	1.48207	0.221399
ENSG00000225549.3	0.741343	1.48148	0.180833
ENSG00000205240.4	0.926648	1.48105	0.215184
ENSG00000241923.2	0.759263	1.48085	0.235538
ENSG00000259278.1	1.03333	1.48063	0.247733
ENSG00000137709.9	3.43999	1.48014	0.514783
ENSG00000232554.8	1.3692	1.47964	0.321884
ENSG00000134532.15	6.81374	1.47919	0.729845
ENSG00000107807.12	2.44115	1.47891	0.366459
ENSG00000111405.8	0.925826	1.47658	0.279936
ENSG00000100985.7	0.662806	1.4765	0.242745
ENSG00000257008.6	2.17713	1.47614	0.510287
ENSG00000251405.2	1.40831	1.47592	0.216054
ENSG00000182533.6	1.95872	1.47575	0.462147
ENSG00000248672.5	58.6256	1.47574	0.485503
ENSG00000260844.2	3.88901	1.47542	0.636688
ENSG00000125726.10	3.31434	1.47519	0.517203
ENSG00000235098.8	1.162	1.47495	0.318688
ENSG00000144130.11	2.12413	1.47329	0.357123
ENSG00000248898.1	0.57775	1.47294	0.187267
ENSG00000254003.1	1.93449	1.47277	0.445433
ENSG00000224729.5	0.56113	1.47224	0.209653
ENSG00000249892.1	2.15897	1.47093	0.422502
ENSG00000260528.3	5.89185	1.47069	0.767796
ENSG00000281439.1	0.445682	1.46956	0.147042
ENSG00000245522.2	8.74168	1.46942	0.987598
ENSG00000228008.1	0.796183	1.4688	0.205307
ENSG00000232762.1	1.38146	1.46836	0.263422
ENSG00000230695.1	0.671339	1.46716	0.218897
ENSG00000081479.12	6.64563	1.46691	0.632153
ENSG00000262833.1	1.67599	1.46499	0.34236
ENSG00000240505.8	2.64883	1.46415	0.429557
ENSG00000243345.1	0.407369	1.4634	0.143566
ENSG00000254790.1	1.10202	1.46283	0.292271
ENSG00000259719.5	0.545769	1.46254	0.182555
ENSG00000203886.4	0.526082	1.46159	0.150578
ENSG00000101542.9	5.23356	1.46153	0.751205
ENSG00000231987.1	0.982222	1.46052	0.259483
ENSG00000229659.1	1.30659	1.46029	0.30258
ENSG00000229862.5	1.02845	1.45995	0.254772
ENSG00000259198.1	0.722551	1.45976	0.203464
ENSG00000175097.7	0.825223	1.4583	0.214292
ENSG00000243954.3	0.295288	1.45749	0.142838
ENSG00000276397.1	1.19882	1.45721	0.266916
ENSG00000135127.11	3.3933	1.45698	0.481786
ENSG00000174473.15	1.67331	1.4566	0.278337
ENSG00000279130.1	0.431564	1.45617	0.145409
ENSG00000152583.12	1.05963	1.45555	0.245397
ENSG00000243562.3	0.4322	1.4551	0.145294
ENSG00000256288.1	1.0586	1.45483	0.263373
ENSG00000230131.5	0.66923	1.45373	0.239223
ENSG00000281431.1	0.565637	1.45361	0.181487
ENSG00000274281.1	3.92128	1.45321	0.577642
ENSG00000236064.1	3.66424	1.45259	0.632639
ENSG00000267692.1	0.388574	1.4525	0.142576
ENSG00000260350.1	0.406089	1.45237	0.142342
ENSG00000274444.1	0.538204	1.45195	0.178252
ENSG00000227589.1	0.431561	1.45149	0.144879
ENSG00000250337.5	2.07577	1.44995	0.362646
ENSG00000232354.7	0.470293	1.44974	0.171121
ENSG00000277763.1	1.93625	1.44946	0.35793
ENSG00000167046.4	0.431575	1.44908	0.144605
ENSG00000267808.1	0.912211	1.44896	0.233439
ENSG00000265118.5	2.11237	1.44854	0.294475
ENSG00000137273.3	0.799753	1.44822	0.222926
ENSG00000188316.13	6.14677	1.44757	0.882932
ENSG00000269404.6	7.92908	1.44688	0.836637
ENSG00000066468.20	1.31968	1.44681	0.302619
ENSG00000233359.1	1.02392	1.4458	0.267117
ENSG00000267251.2	2.87151	1.44528	0.396976
ENSG00000176584.15	0.538552	1.44477	0.177271
ENSG00000265320.1	0.566564	1.44472	0.144096
ENSG00000279324.1	7.22306	1.44399	1.08594
ENSG00000279766.1	1.1938	1.44346	0.326116
ENSG00000279481.1	0.982475	1.44294	0.214042
ENSG00000184486.8	1.25739	1.44211	0.290436
ENSG00000221664.1	1.61304	1.442	0.298719
ENSG00000254233.1	0.645403	1.44114	0.194758
ENSG00000199038.1	0.786457	1.44112	0.219299
ENSG00000188460.4	0.781784	1.44058	0.220819
ENSG00000228107.1	4.66847	1.44054	0.623929
ENSG00000260507.1	0.24977	1.44007	0.141049
ENSG00000279464.1	1.15868	1.44003	0.294935
ENSG00000234535.1	0.971356	1.43951	0.259631
ENSG00000270147.1	1.31231	1.43939	0.306357
ENSG00000224490.5	0.690685	1.43855	0.20027
ENSG00000231830.1	0.535989	1.43742	0.175928
ENSG00000187726.8	4.52038	1.43636	0.637828
ENSG00000180210.14	0.303976	1.43619	0.140379
ENSG00000223476.1	0.846721	1.43613	0.199884
ENSG00000112936.18	5.49003	1.43576	0.43459
ENSG00000215030.5	0.806597	1.4351	0.239649
ENSG00000271784.1	1.46494	1.43413	0.327385
ENSG00000261594.3	0.695901	1.43313	0.218311
ENSG00000197358.9	0.783948	1.43295	0.175332
ENSG00000089250.18	5.49528	1.43285	0.568043
ENSG00000265799.1	1.12211	1.43239	0.291302
ENSG00000229292.1	3.90329	1.43224	0.558115
ENSG00000225616.2	0.246204	1.43121	0.140071
ENSG00000267984.1	0.246204	1.43121	0.140071
ENSG00000270751.1	0.246204	1.43121	0.140071
ENSG00000273012.1	0.246204	1.43121	0.140071
ENSG00000273030.1	0.246204	1.43121	0.140071
ENSG00000187791.12	0.246204	1.43121	0.140071
ENSG00000205662.2	0.246204	1.43121	0.140071
ENSG00000214215.3	0.246204	1.43121	0.140071
ENSG00000223177.1	0.246204	1.43121	0.140071
ENSG00000224031.1	0.246204	1.43121	0.140071
ENSG00000232873.1	0.246204	1.43121	0.140071
ENSG00000241229.3	0.246204	1.43121	0.140071
ENSG00000254664.1	0.246204	1.43121	0.140071
ENSG00000257869.1	0.246204	1.43121	0.140071
ENSG00000270850.1	0.246204	1.43121	0.140071
ENSG00000271511.1	0.246204	1.43121	0.140071
ENSG00000277998.1	0.246204	1.43121	0.140071
ENSG00000227705.1	0.246204	1.43121	0.140071
ENSG00000102145.13	0.246204	1.43121	0.140071
ENSG00000148948.7	0.246204	1.43121	0.140071
ENSG00000169427.6	0.246204	1.43121	0.140071
ENSG00000170165.5	0.246204	1.43121	0.140071
ENSG00000172769.2	0.246204	1.43121	0.140071
ENSG00000178458.5	0.246204	1.43121	0.140071
ENSG00000201239.1	0.246204	1.43121	0.140071
ENSG00000204528.3	0.246204	1.43121	0.140071
ENSG00000213048.3	0.246204	1.43121	0.140071
ENSG00000221621.1	0.246204	1.43121	0.140071
ENSG00000222627.1	0.246204	1.43121	0.140071
ENSG00000230175.1	0.246204	1.43121	0.140071
ENSG00000236998.2	0.246204	1.43121	0.140071
ENSG00000241011.1	0.246204	1.43121	0.140071
ENSG00000252643.1	0.246204	1.43121	0.140071
ENSG00000253894.1	0.246204	1.43121	0.140071
ENSG00000259950.1	0.246204	1.43121	0.140071
ENSG00000261431.1	0.246204	1.43121	0.140071
ENSG00000261759.1	0.246204	1.43121	0.140071
ENSG00000262772.1	0.246204	1.43121	0.140071
ENSG00000274177.1	0.246204	1.43121	0.140071
ENSG00000277948.1	0.246204	1.43121	0.140071
ENSG00000279729.1	0.246204	1.43121	0.140071
ENSG00000141979.4	0.246204	1.43121	0.140071
ENSG00000202379.1	0.246204	1.43121	0.140071
ENSG00000205279.8	0.246204	1.43121	0.140071
ENSG00000228561.2	0.246204	1.43121	0.140071
ENSG00000244286.1	0.246204	1.43121	0.140071
ENSG00000250227.1	0.246204	1.43121	0.140071
ENSG00000257156.1	0.246204	1.43121	0.140071
ENSG00000257510.1	0.246204	1.43121	0.140071
ENSG00000261522.5	0.246204	1.43121	0.140071
ENSG00000268530.5	0.246204	1.43121	0.140071
ENSG00000271390.1	0.246204	1.43121	0.140071
ENSG00000273676.1	0.246204	1.43121	0.140071
ENSG00000273789.1	0.246204	1.43121	0.140071
ENSG00000276573.1	0.246204	1.43121	0.140071
ENSG00000280665.1	0.246204	1.43121	0.140071
ENSG00000281039.1	0.246204	1.43121	0.140071
ENSG00000116014.9	0.246204	1.43121	0.140071
ENSG00000280427.1	0.246204	1.43121	0.140071
ENSG00000252743.1	0.527995	1.43097	0.175562
ENSG00000121089.4	0.893771	1.4301	0.245245
ENSG00000236986.6	2.09262	1.42986	0.422815
ENSG00000143217.8	7.57623	1.42962	0.945443
ENSG00000255526.6	3.42273	1.42902	0.405333
ENSG00000276176.1	2.7159	1.42892	0.509971
ENSG00000169900.7	3.40596	1.42826	0.335813
ENSG00000121101.15	3.15245	1.42797	0.472522
ENSG00000273308.1	1.42408	1.42713	0.291306
ENSG00000260034.1	5.08269	1.42578	0.724389
ENSG00000239556.2	1.4007	1.42457	0.270264
ENSG00000269066.1	1.58518	1.42445	0.282935
ENSG00000220920.1	1.41159	1.42355	0.356338
ENSG00000178795.9	0.303159	1.42302	0.138293
ENSG00000197322.3	0.66206	1.42265	0.165553
ENSG00000273035.1	0.786029	1.4222	0.239117
ENSG00000173728.10	1.64169	1.42216	0.316978
ENSG00000247199.3	4.88227	1.42191	0.683041
ENSG00000270028.1	1.19527	1.42162	0.314822
ENSG00000273485.1	3.5441	1.42154	0.33748
ENSG00000210077.1	1.54542	1.42045	0.256602
ENSG00000279767.1	7.36432	1.41915	0.146735
ENSG00000148735.14	1.51555	1.4155	0.338341
ENSG00000153294.11	1.0667	1.4152	0.239376
ENSG00000214465.3	0.954782	1.41493	0.226346
[truncated: 33,255 more rows]
